# Supplementary material for: Novel start codons introduce novel coding sequences in the human genomes
Source: Sci Rep. 2023 May 19;13:8141. doi: 10.1038/s41598-023-34770-z (PMC10198996; doi:10.1038/s41598-023-34770-z)
Supplement: Supplementary file 1 — Supplementary Information 1. [file 41598_2023_34770_MOESM1_ESM.zip]

Archive with 9 entries (8 files):
- Supplementary/
- Supplementary/Supplementary-Figure-6..pdf
- Supplementary/Supplementary-Figures-1-5.pdf
- Supplementary/Supplementary-Table-1.csv
- Supplementary/Supplementary-Table-2.csv
- Supplementary/Supplementary-Table-3.docx
- Supplementary/Supplementary-Table-4.csv
- Supplementary/Supplementary-Table-5.csv
- Supplementary/Supplementary-Table-6..csv
