# Supplementary material for: Novel start codons introduce novel coding sequences in the human genomes
Source: Sci Rep. 2023 May 19;13:8141. doi: 10.1038/s41598-023-34770-z (PMC10198996; doi:10.1038/s41598-023-34770-z)
Supplement: Supplementary file 1 — Supplementary Information 1. [file 41598_2023_34770_MOESM1_ESM.zip › Supplementary/Supplementary-Table-1.csv]

Supplementary Table 1. Start-gain SNVs in the 62 Yoruba individuals.
RSID	CHR	POS	REF	ALT	STRAND	GENE_ID	GENE_NAME	TRANSCRIPT_ID	Position in the 5'UTR (from annotated start codon)	Novel CDS	Novel Peptide	Alternative Allele Frequency in 2,504 individuals
rs555418957	1	11982089	G	A	+	ENSG00000116688.16	MFN2	ENST00000235329.9	-30	ATGAAGATCTCTCACCATCCAAAAAACGCA	MKISHHPKNA	0.008065
rs72938858	1	38926025	G	A	-	ENSG00000158315.11	RHBDL2	ENST00000289248.6	-197	ATGACTACGTACATGTTGTCAAAGAATCCACTGGAAGTCTTTGACATTTGCAGATTCAACACTTGCAATTTTGGAAAGGCCTTGGAAAGCAGTCGTTGCGCCAGACAGCCCAGGGAAGAGCGGCAGCCTGAGGACCTAGGGCCACCTGCTGTTCCCTGGGATTCATGTCCTTCTGGGGAGGAGGGAGGACCCAGGACA	MTTYMLSKNPLEVFDICRFNTCNFGKALESSRCARQPREERQPEDLGPPAVPWDSCPSGEEGGPRT	0.129032
rs190062542	1	54801249	G	A	-	ENSG00000006555.11	TTC22	ENST00000371276.9	-86	ATGGAGCTCGCTCGGGGAACGCCCCCATCCACTGCCCTCCACAGCCTCAGGGACAAGGGTGAGGCCAGGGGAGCAGAGGGAGCAGTC	MELARGTPPSTALHSLRDKGEARGAEGAV	0.024194
rs114396273	1	117210911	C	A	-	ENSG00000134258.17	VTCN1	ENST00000328189.7	-56	ATGCAGCGGCAGCTCCACTCAGCCAGTACCCAGATACGCTGGGAACCTTCCCCAGCC	MQRQLHSASTQIRWEPSPA	0.040323
rs11805538	1	158353943	T	G	+	ENSG00000158488.16	CD1E	ENST00000368163.7	-46	ATGAGGGCAGGTGTCCTGCCAAGGAATCCCTCCTTTAACAGAGCTTCA	MRAGVLPRNPSFNRAS	0.169355
rs28384507	1	167090338	G	T	-	ENSG00000143167.12	GPA33	ENST00000367868.4	-51	ATGGAGGCTGCCAGTGACAGGTTAGGTTTAGGGCAGAGAAGAAGCAAGACC	MEAASDRLGLGQRRSKT	0.459677
rs144176224	1	246566171	C	T	-	ENSG00000162851.8	TFB2M	ENST00000366514.5	-33	ATGATTCTTGGAGCGGGCCTGAGAGACAAGGAC	MILGAGLRDKD	0.040323
rs73138818	2	3603635	C	T	+	ENSG00000118004.17	COLEC11	ENST00000418971.6	-11	ATGCCCTTCACG	MPFT	0.080645
rs13409104	2	3671102	C	T	+	ENSG00000151360.10	ALLC	ENST00000252505.4	-56	ATGGCTGATGCTCCGAAGGAGGGAAGACTGACCCGGTTTCTGGACTTCACCCAGCTG	MADAPKEGRLTRFLDFTQL	0.491935
rs147075215	2	25650027	G	A	-	ENSG00000138101.18	DTNB	ENST00000496972.6	-110	ATGTTTGGTGCTCAGAATTTTGATGTCATACGACTATCAACTTACAGAACAGCCTGCAAATTACGATTTGTACAAAAACGATGCAACCTTCATCTTGTTGATATCTGGAAC	MFGAQNFDVIRLSTYRTACKLRFVQKRCNLHLVDIWN	0.008065
rs115537890	2	27322558	G	A	-	ENSG00000115204.15	MPV17	ENST00000233545.6	-41	ATGGTGGGGGTGACCCCCTCTCCTCTTGGCTTGACAGGAAGC	MVGVTPSPLGLTGS	0.048387
rs114846829	2	69437352	G	A	-	ENSG00000169599.12	NFU1	ENST00000303698.7	-92	ATGAGCCTGGAGCTCCGAATAGGTGTGCCGCTGGGCTTAGCCAGCGGAGCGGTCGCCGCCTTGCAGACCCTCTCTCGAGGCGGGTTCTGTCAT	MSLELRIGVPLGLASGAVAALQTLSRGGFCH	0.032258
rs114804287	2	85410326	G	A	-	ENSG00000042493.16	CAPG	ENST00000263867.9	-23	ATGAAGCAGAGATCTGAAGACAGC	MKQRSEDS	0.032258
rs2309267	2	97589720	T	A	-	ENSG00000196912.12	ANKRD36B	ENST00000258459.11	-35	ATGGAAGACGACGAGCGGGAGAGGTGGCCCACCCTC	MEDDERERWPTL	0.008065
rs181470779	2	99155036	C	T	+	ENSG00000144182.17	LIPT1	ENST00000393471.2	-17	ATGACCGGAAGCCGCAGC	MTGSRS	0.008065
rs3811050	2	113072596	C	T	+	ENSG00000136697.12	IL1F10	ENST00000393197.2	-143	ATGAATGGCCTGGGGAACCCGTGCAGCCCTTGGCTGAGTGGTTCTAAGCCCCAGCACGTCTGCCTCTGGCTTCACCCAGCCTCCTTTTCTAACTGCCCTTCTCTCCTCCCCATCAGTGAGGACCAGACACCACTGATTGCAGGA	MNGLGNPCSPWLSGSKPQHVCLWLHPASFSNCPSLLPISEDQTPLIAG	0.322581
rs537494580	2	210476527	G	A	-	ENSG00000115365.11	LANCL1	ENST00000443314.5	-131	ATGGCTCGATGGCCCTGGAGCTGGAGGAAGGGGGATACCTGGGCGCCGCCGCCGCCCTCGCAACTCGGCCGAGGCCCCTATCTCAACCTAGTTTCTGTTTTTCCCCTGTTCTGCAGGCTTGCTTCCGGCGTC	MARWPWSWRKGDTWAPPPPSQLGRGPYLNLVSVFPLFCRLASGV	0.008065
rs45476301	2	219254253	G	T	-	ENSG00000127824.14	TUBA4A	ENST00000392088.6	-201	ATGGATGACCGGTGCCTCCAGGACGCAGGTGCAGGTGAGACTCGCCCTGCCACAGCACCCTGCATCTCCGCGGAGGCCCTCGGGAGCCCAGCGTGTCTGCTCAAAACGAGGAAAGAATGGTTAAAGCCCGAATCGCGACTCTTAATCCCAGCGGGACAGCGTGAATGCATCTCAGTCCACGTGGGGCAGGCAGGTGTCCAG	MDDRCLQDAGAGETRPATAPCISAEALGSPACLLKTRKEWLKPESRLLIPAGQRECISVHVGQAGVQ	0.096774
rs681747	2	219597918	G	T	+	ENSG00000144589.22	STK11IP	ENST00000456909.6	-32	ATGTTCGGCTCCGCCCCCCAGCGTCCCGTGGCC	MFGSAPQRPVA	0.491935
rs114292262	2	240629792	C	T	+	ENSG00000178623.12	GPR35	ENST00000438013.3	-161	ATGGCACCCATGCTTTCTTTGAGGAGTTTTGTGTTTGTGGGTGTGGGGTCGGGGCTCACCTCCTCCCACATCCCTGCCCAGAGGTGGGCAGAGTGGGGGCAGTGCCTTGCTCCCCCTGCTCACTCTCTGCTGACCTCCGGCTCCCTGTGCTGCCCCAGGACC	MAPMLSLRSFVFVGVGSGLTSSHIPAQRWAEWGQCLAPPAHSLLTSGSLCCPRT	0.008065
rs56934790	3	15498649	G	A	-	ENSG00000206561.13	COLQ	ENST00000383781.8	-62	ATGAATCTCAGCCTGTCTCCGGCTAGTGTTCCCTGGCCAGTCCGCTTTGGGCCCTGCCTCACA	MNLSLSPASVPWPVRFGPCLT	0.032258
rs184193660	3	58627059	G	A	-	ENSG00000168309.18	FAM107A	ENST00000474531.5	-65	ATGCCAGCAGGGAGGACCCCAGCCTGGCCCCTGCAGCCCACCCAGGCCTGGTGCCCACTTCGTGCC	MPAGRTPAWPLQPTQAWCPLRA	0.008065
rs9815471	3	114237295	G	A	-	ENSG00000174255.6	ZNF80	ENST00000619534.1	-221	ATGAACCCGCCAGAAGGAAGAAACTCCGAACACATCCGAACATCAGAAGGAACAAACTCTAGACGCGCCACCTTAAGAGCTGTAACACTCACCACAAGGGTCCGCGGCTTCATTCTTGAAGTCAGTGAGACCAAGAACCCACCAATTCCGGACACAGTTGGAAATGCAGAAGGGCACTTGAGTTTGGCTGCAGTCTCCCACACGGAGACCTTCTGGAGGAAG	MNPPEGRNSEHIRTSEGTNSRRATLRAVTLTTRVRGFILEVSETKNPPIPDTVGNAEGHLSLAAVSHTETFWRK	0.016129
rs528370348	3	196566916	G	A	-	ENSG00000185798.8	WDR53	ENST00000332629.7	-56	ATGGCAGACCGTCTCCTGAGCGCCCCAGGTAGAATTTCAAAAGTCTCCGGGACCATT	MADRLLSAPGRISKVSGTI	0.008065
rs182520079	4	125198	G	A	+	ENSG00000250312.8	ZNF718	ENST00000609714.1	-192	ATGCGCCTCCTCCGCGTGGCTGTTCCTGAATACGCTGGTGTCTGTTCGCATCTTTTAGAATACGCTGGTGTCGGTGCGCACAGCGCTTCTCTTAGTTCTGAACTCTTAACATTCAAGGATGTGGCCATAGAATTCTCTCCAGAAGAGTGGAAATGTCTGGACACTTCCCAGCAGAATTTATATAGAGATGTG	MRLLRVAVPEYAGVCSHLLEYAGVGAHSASLSSELLTFKDVAIEFSPEEWKCLDTSQQNLYRDV	0.008065
rs564394715	4	56681805	C	T	-	ENSG00000171476.22	HOPX	ENST00000508121.2	-165	ATGTACATTCTGTGCCCAAAAGAAAACAACCTTTCATTAATTGGGCAATTGTCCAGGCTCTTAGCTTGGCATCCAGCTCTCAGAGCTGTGAAATCAACCGCACCAGATCTACGCTTTGAAATGAGGCAACATCTAACTGGAAACTCGCTCAAACGCGCAGGGACC	MYILCPKENNLSLIGQLSRLLAWHPALRAVKSTAPDLRFEMRQHLTGNSLKRAGT	0.024194
rs3756132	4	70196539	C	T	+	ENSG00000109205.16	ODAM	ENST00000396094.6	-5	ATGAAA	MK	0.193548
rs6849186	4	72069013	G	A	+	ENSG00000056291.17	NPFFR2	ENST00000395999.5	-9	ATGACTGCT	MTA	0.153226
rs62619161	4	73481761	G	A	+	ENSG00000079557.5	AFM	ENST00000226355.5	-15	ATGGTTTCTACAAAG	MVSTK	0.016129
rs77332139	4	76234333	A	C	-	ENSG00000138760.10	SCARB2	ENST00000638295.1	-388	ATGTTTGACCCCCAACATGGGGCTCAAGAAGCGAAAATTGTGTTAAGGAATGGTACTGAGGCATTTGACTCCTGGGAGAAGCCCCCTCTGCCTGTGTATACTCAGTTCTATTTCTTCAATGTCACCAATCCAGAGGAGATCCTCAGAGGGGAGACCCCTCGGGTGGAAGAAGTGGGGCCATACACCTACAGGGAACTCAGAAACAAAGCAAATATTCAATTTGGAGATAATGGAACAACAATATCTGCTGTTAGCAACAAGGCCTATGTTTTTGAACGAGACCAATCTGTTGGAGACCCTAAAATTGACTTAATTAGAACATTAAATATTCCTGTATTGACTGTCATAGAGTGGTCCCAGGTGCACTTCCTCAGGGAGATCATCGAGGCC	MFDPQHGAQEAKIVLRNGTEAFDSWEKPPLPVYTQFYFFNVTNPEEILRGETPRVEEVGPYTYRELRNKANIQFGDNGTTISAVSNKAYVFERDQSVGDPKIDLIRTLNIPVLTVIEWSQVHFLREIIEA	0.048387
rs116099133	4	89902055	C	T	+	ENSG00000138722.10	MMRN1	ENST00000508372.1	-212	ATGCCCGGAATATGCTCAAGTCACAGTTTTGCAAGGAAGGGGGAAACAAAAAATAAAATTAGGAATTGGTGTGCTTATGTACATACCAGGTTATCTCCCACAGTGATATTGGACAACCAGGTCACTTATGTCCCAGGTGGGAAAGGACCTTGTGGCTGGACCGGTGGATCCTGTCCTCAGAGATCTCAGAAGATATCCAATCCTGTCTATAGG	MPGICSSHSFARKGETKNKIRNWCAYVHTRLSPTVILDNQVTYVPGGKGPCGWTGGSCPQRSQKISNPVYR	0.016129
rs189005341	4	129096207	G	A	+	ENSG00000151470.13	C4orf33	ENST00000425929.6	-12	ATGAGACTTCAG	MRLQ	0.008065
rs7376675	4	158514859	A	G	+	ENSG00000171509.16	RXFP1	ENST00000460056.6	-274	ATGCTGACTGATAAGCCTTCTAAAAGCAAAAGGAAGAAAACAGCTTTGTTAATCGAGGCCTCTTCTGCAAAGTTCACCATAGTTTCTCATGGGGGTGGACAGGATGTCAAGTGCTCCCTTGGCTATTTCCCCTGTGGGAACATCACAAAGTGCTTGCCTCAGCTCCTGCACTGTAACGGTGTGGACGACTGCGGGAATCAGGCCGATGAGGACAACTGTGGAGACAACAATGGATGGTCTCTGCAATTTGACAAATATTTTGCCAGTTACTACAAA	MLTDKPSKSKRKKTALLIEASSAKFTIVSHGGGQDVKCSLGYFPCGNITKCLPQLLHCNGVDDCGNQADEDNCGDNNGWSLQFDKYFASYYK	0.75
rs778594	5	140647719	T	C	-	ENSG00000131495.8	NDUFA2	ENST00000252102.8	-136	ATGCTTTTATATCATTGGCCAAGCTTTACCCCGCCCCTGCCTCATGCAGCCTATGGGCTAGGCTTTAGGGTCCGCGGTTGGTCAGACCGGAGCACTTGGCCTGAAGACCTGGAATTGGCGACTTCGATATTAACAAGG	MLLYHWPSFTPPLPHAAYGLGFRVRGWSDRSTWPEDLELATSILTR	0.290323
rs76387406	5	141187301	T	A	+	ENSG00000177839.6	PCDHB9	ENST00000316105.6	-18	ATGAGGAAAGAAGCAGCT	MRKEAA	0.040323
rs146896406	5	150848089	C	T	+	ENSG00000237693.4	IRGM	ENST00000522154.1	-35	ATGGCGCCTGGCCAGCATTGGGGTATTTTATTGAAG	MAPGQHWGILLK	0.008065
rs209343	5	162061665	C	A	+	ENSG00000113327.16	GABRG2	ENST00000638552.1	-423	ATGTGCTCCAGCCTGGAAAACATAGCAAGACAAAAAAAGAAAGAGAAAGAAAGAAAAAAAAGAAAGAAAGAAAGAAAGAAGAAAGAAAGAAAGAAAGAAAGAAAGAGAGAGAGAGAGAGAGAAAGAAAGAAGGAAAGAAAGAAAGAGAAGAGAAGAGAAAAGGAAAGAAAAGAAAGAAAAGAAAAGAAAAGAAAAAAAAGAAAAAAGAAGTTGTCATTCACTATTTCCAGGGCTCACTTGTTTTGCTTCACTAGCCAGAAATCTGATGATGACTATGAAGATTATGCTTCTAACAAAACATGGGTCTTGACTCCAAAAGTTCCTGAGGGTGATGTCACTGTCATCTTAAACAACCTGCTGGAAGGATATGACAATAAACTTCGGCCTGATATAGGAGTG…	MCSSLENIARQKKKEKERKKRKKERKKKERKKERKRERERERKKERKKEKRREKERKERKEKKRKKRKKKLSFTISRAHLFCFTSQKSDDDYEDYASNKTWVLTPKVPEGDVTVILNNLLEGYDNKLRPDIGVKPTLIHTD	0.072581
rs2546397	5	181200224	G	A	-	ENSG00000146054.18	TRIM7	ENST00000393319.7	-71	ATGCACTGCGTGCGTAGGTGGGTGTGTCTCCGATCCTCCAGCAGTGACAGGGACGAAGCCTTGCCCTGTGGG	MHCVRRWVCLRSSSSDRDEALPCG	0.532258
rs113998975	6	10492884	C	T	+	ENSG00000111846.17	GCNT2	ENST00000410107.5	-53	ATGGGTTCAAGCGATTCTGCTGTCTCAGCCTCCCAAGTATGGATTACAGGACAA	MGSSDSAVSASQVWITGQ	0.024194
rs150928914	6	10694576	C	T	-	ENSG00000137434.11	C6orf52	ENST00000379586.5	-165	ATGCATTGTTGTGGGCTGTGTACTAGTAGGGTAGGAGTTTTTGTTCAGGGACCAGCGGAACGAGGCTTTCTGTCGTTAATAGGCTATGGCTGTGCAGTGGATGGAAATGGAAAGGACTGTTTTTCTGCGCATGAGACCCCTGAACACACAGCTGGAACTCTGGTT	MHCCGLCTSRVGVFVQGPAERGFLSLIGYGCAVDGNGKDCFSAHETPEHTAGTLV	0.024194
rs3130932	6	31166166	C	A	-	ENSG00000204531.18	POU5F1	ENST00000471529.6	-302	ATGCACTTCTACAGACTATTCCTTGGGGCCACACGTAGGTTCTTGAATCCCGAATGGAAAGGGGAGATTGATAACTGGTGTGTTTATGTTCTTACAAGTCTTCTGCCTTTTAAAATCCAGTCCCAGGACATCAAAGCTCTGCAGAAAGAACTCGAGCAATTTGCCAAGCTCCTGAAGCAGAAGAGGATCACCCTGGGATATACACAGGCCGATGTGGGGCTCACCCTGGGGGTTCTATTTGGGAAGGTATTCAGCCAAACGACCATCTGCCGCTTTGAGGCTCTGCAGCTTAGCTTCAAGAAC	MHFYRLFLGATRRFLNPEWKGEIDNWCVYVLTSLLPFKIQSQDIKALQKELEQFAKLLKQKRITLGYTQADVGLTLGVLFGKVFSQTTICRFEALQLSFKN	0.814516
rs560258688	6	32038390	G	A	+	ENSG00000231852.8	CYP21A2	ENST00000418967.6	-33	ATGGCACCTCAGGGCCCTGACGGGCGTCTCGCC	MAPQGPDGRLA	0.008065
rs1573649	6	32763481	G	A	-	ENSG00000232629.9	HLA-DQB2	ENST00000411527.5	-11	ATGTCTTGGAAG	MSWK	0.596774
rs611846	6	36027750	C	A	+	ENSG00000112062.10	MAPK14	ENST00000229795.7	-408	ATGTTCTCGCGAGAGTACTGCGGGAGGCTCCCGTTTGCTGGCTCTTGGAACCGCGACCACTGGAGCCTTAGCGGGCGCAGCAGCTGGAACGGGAGTACTGCGACGCAGCCCGGAGTCGGCCTTGTAGGGGCGAAGGTGCAGGGAGATCGCGGCGGGCGCAGTCTTGAGCGCCGGAGCGCGTCCCTGCCCTTAGCGGGGCTTGCCCCAGTCGCAGGGGCACATCCAGCCGCTGCGGCTGACAGCAGCCGCGCGCGCGGGAGTCTGCGGGGTCGCGGCAGCCGCACCTGCGCGGGCGACCAGCGCAAGGTCCCCGCCCGGCTGGGCGGGCAGCAAGGGCCGGGGAGAGGGTGCGGGTGCAGGCGGGGGCCCCACAGGGCCACCTTCTTGCCCGGCGGCTGC…	MFSREYCGRLPFAGSWNRDHWSLSGRSSWNGSTATQPGVGLVGAKVQGDRGGRSLERRSASLPLAGLAPVAGAHPAAAADSSRARGSLRGRGSRTCAGDQRKVPARLGGQQGPGRGCGCRRGPHRATFLPGGCRWK	0.201613
rs201937753	6	39109345	G	A	-	ENSG00000112167.10	SAYSD1	ENST00000373249.5	-26	ATGAGCTTCTTCCACATTAGGACAAAA	MSFFHIRTK	0.008065
rs2231757	6	43517095	G	A	+	ENSG00000171453.19	POLR1C	ENST00000304004.7	-15	ATGGAGAGATTGAAG	MERLK	0.064516
rs11752816	6	46139575	G	A	+	ENSG00000001561.7	ENPP4	ENST00000321037.5	-9	ATGTTCATT	MFI	0.008065
rs151250555	6	73262830	T	C	-	ENSG00000135314.12	KHDC1	ENST00000257765.9	-70	ATGATTTCCTCATTGGTTGAGTCAGTGAGTTGCGTGTCTGCAAGAGAGCATCCTATCTGGTCGGAGCAGAGC	MISSLVESVSCVSAREHPIWSEQS	0.008065
rs73532221	6	121437669	A	G	+	ENSG00000152661.8	GJA1	ENST00000647564.1	-73	ATGACGCTCATCGATAAGCTCTCCTTGCTCCCAAAAGGCGTGCTTCTCTTTCTCTCCAGGTGGTGCCCAGGCAAC	MTLIDKLSLLPKGVLLFLSRWCPGN	0.08871
rs45504694	6	122399633	C	A	+	ENSG00000025156.12	HSF2	ENST00000368455.8	-105	ATGCGCCTGCGTTGTGGGCGTTCTCGGGGAGCTGCTGCCGTAGCTGCCGCCGCCGCTACCACCGCGTTCGGGTGTAGAATTTGGAATCCCTGCGCCGCGTTAACA	MRLRCGRSRGAAAVAAAAATTAFGCRIWNPCAALT	0.016129
rs142983676	7	4775713	G	A	+	ENSG00000242802.8	AP5Z1	ENST00000348624.5	-3	ATG	M	0.008065
rs575911873	7	26152239	C	T	+	ENSG00000050344.9	NFE2L3	ENST00000056233.4	-260	ATGGGCTCGGCGCTCAGGTGGCTCCTTCTTCGCTTCTCCCGATCCCCGGCGGTGCCAGGCACGGTGCCGGCTGCCGAGGGAACGCCTTTGTGCCCGGTGCTGGGAACCCGCGACGGCCGCCACGCGCCCCGGTCCATTGTTTCGCTTATCTGGGTTCCAGGCAGGTGCGGGCGGCGCGCGGGGTCCGCACGTGTCACCCCGGCGGCTGGGGCGCCGGGACCCGCGGGCGCCGGCAGGGGCGTTCCCGGGCGCGCGGCGGCG	MGSALRWLLLRFSRSPAVPGTVPAAEGTPLCPVLGTRDGRHAPRSIVSLIWVPGRCGRRAGSARVTPAAGAPGPAGAGRGVPGRAAA	0.008065
rs6465128	7	76429450	G	T	+	ENSG00000188372.15	ZP3	ENST00000416245.5	-281	ATGTATGGCTTGGGAGTACCCGGGCAGGTGATGGCCGGCAGCATTAACTTCTCACCTTTCCTCCAGGTAACTGACGATGCCCTGGTGTACAGCACCTTCCTGCTCCATGACCCCCGCCCCGTGGGAAACCTGTCCATCGTGAGGACTAACCGCGCAGAGATTCCCATCGAGTGCCGCTACCCCAGGCAGGGCAATGTGAGCAGCCAGGCCATCCTGCCCACCTGGTTGCCCTTCAGGACCACGGTGTTCTCAGAGGAGAAGCTGACTTTCTCTCTGCGTCTG	MYGLGVPGQVMAGSINFSPFLQVTDDALVYSTFLLHDPRPVGNLSIVRTNRAEIPIECRYPRQGNVSSQAILPTWLPFRTTVFSEEKLTFSLRL	0.846774
rs2232159	7	91264830	G	A	+	ENSG00000157240.3	FZD1	ENST00000287934.3	-51	ATGCCCCTGGCAGCCCCAGCGGAGCGGCGCCAAGAGAGGAGCCGAGAAAGT	MPLAAPAERRQERSRES	0.008065
rs373501807	7	95596305	C	T	-	ENSG00000004799.8	PDK4	ENST00000005178.6	-12	ATGGGCGTCAAG	MGVK	0.016129
rs10235517	7	155746650	A	G	+	ENSG00000184863.11	RBM33	ENST00000341148.7	-229	ATGGTCTTATTAGTTGTGGGAGGAGAGAGCGATGGCTTTTTTCACCCAGAAGGCCAGCCCCAGCGGCTTCCCCAGCCTCCGGAAGTGGGACCACAGCCTGCCCGCAAGGTGACGCTGACCAGGGGGGGCCTCCAGCAGCCCCCACATCTGCCAGCGGGGCCCCACGCACACTCGCCTGTCCCTCCAGGGATCAAAAGCATCCAAGGAATTCACCCGGCGAAGAAGGCCATC	MVLLVVGGESDGFFHPEGQPQRLPQPPEVGPQPARKVTLTRGGLQQPPHLPAGPHAHSPVPPGIKSIQGIHPAKKAI	0.354839
rs183488561	7	158587744	G	T	-	ENSG00000155093.19	PTPRN2	ENST00000389413.7	-75	ATGGGCCCGGACTCGGCCGCCTCCCGCCGCCTCCCGCGCGGCCATGGACTGAGCGCCGCCGGCCAGGCCGCGGGG	MGPDSAASRRLPRGHGLSAAGQAAG	0.201613
rs17124788	8	17538808	C	T	+	ENSG00000003989.17	SLC7A2	ENST00000004531.14	-17	ATGAAACTAGCAACTGGA	MKLATG	0.153226
rs113199627	8	97868936	G	A	+	ENSG00000132561.14	MATN2	ENST00000521689.5	-378	ATGGGGCCGCCCTCGCCGCCGCTCCCTCTCCGCGCCTTCCCCATCCCCAAAGAGGACACCCCTCCTTCCGCCCGGCCCGCTCCCCACCCCCGCCGCGGCACCGCCTCCCCAGCCGCCCGCCCTTGCCCAGCGCCTCCCAGGCAGCCAGCGAGCGAAGGGAGCGCTCTGGGATGGGACTTGGAGCAAGCGGCGGCGGCGGAGACAGAGGCAGAGGCAGAAGCTGGGGCTCCGTCCTCGCCTCCCACGAGCGATCCCCGAGGAGAGCCGCGGCCCTCGGCGAGGCGAAGAGGCCGACGAGGAAGACCCGGGTGGCTGCGCCCCTGCCTCGCTTCCCAGGCGCCGGCGGCTGCAGCCTTGCCCCTCTTGCTCGCCTTGAAA	MGPPSPPLPLRAFPIPKEDTPPSARPAPHPRRGTASPAARPCPAPPRQPASEGSALGWDLEQAAAAETEAEAEAGAPSSPPTSDPRGEPRPSARRRGRRGRPGWLRPCLASQAPAAAALPLLLALK	0.5
rs76575464	8	125091888	C	A	+	ENSG00000156831.8	NSMCE2	ENST00000519010.5	-123	ATGAGGAAAGGAGAATCAAGCACTCTTTTGGAAGAGGGTAATCTCTCTCCAAAAACTGAGGACACTTACCTTCCCCATATATTGAGTCCAGCTGTGTTTGGTGGCCCAGGTACTAATTTCAAG	MRKGESSTLLEEGNLSPKTEDTYLPHILSPAVFGGPGTNFK	0.177419
rs6996486	8	132085560	G	A	-	ENSG00000258417.3	AC100868.1	ENST00000262283.5	-5	ATGCGC	MR	0.048387
rs115334616	8	140668471	G	A	-	ENSG00000169398.19	PTK2	ENST00000517712.5	-149	ATGCCATCTGCTGGAGAGCAGAAAAATGACTGGCTTCTGTGTTGTCAGCTTCAGCCCCAGGAAATCAGCCCCCCTCCTACTGCCAACCTGGACCGGTCGAATGATAAGGTGTACGAGAATGTGACGGGCCTGGTGAAAGCTGTCATCGAG	MPSAGEQKNDWLLCCQLQPQEISPPPTANLDRSNDKVYENVTGLVKAVIE	0.024194
rs2294008	8	142680513	C	T	+	ENSG00000167653.5	PSCA	ENST00000301258.5	-26	ATGAAGGCTGTGCTGCTTGCCCTGTTG	MKAVLLALL	0.209677
rs28714974	9	72059650	G	A	-	ENSG00000204669.10	C9orf57	ENST00000652156.1	-191	ATGGGGTTTCACCATGTTGGGCAGTCTGGTCTTGAACTCCTGACCTCAGGCGATCTGCCCACCTTGGCCTCCCAAAGCGTTGGGAATACAGGCGTGAGCCACTGCGTCCAGCCATATGGTGACTTTTTTATAAAGACAGAAATCAGTGGGACGTGTCTTTCCTTTCATCTCCTTTTCGGCTTGGAAATCAGA	MGFHHVGQSGLELLTSGDLPTLASQSVGNTGVSHCVQPYGDFFIKTEISGTCLSFHLLFGLEIR	0.112903
rs114571823	9	83999795	G	A	+	ENSG00000178966.16	RMI1	ENST00000325875.7	-39	ATGGTAATAGATGCATATTATTTCTTTTATTTAAAAGAA	MVIDAYYFFYLKE	0.024194
rs201196219	9	110972147	C	T	-	ENSG00000198121.13	LPAR1	ENST00000358883.8	-30	ATGTTCACCACCTACAACCACAGAGCTGTC	MFTTYNHRAV	0.008065
rs76134162	9	127579390	G	A	+	ENSG00000136854.21	STXBP1	ENST00000637521.2	-150	ATGCCCAGGAGATGGGGGCTGAGAGCTGGCTCCTGCGCTCCTGAGAGCACAGTTTCCTGGGCAGGAGCAGAGAGAAGGCCCAGAGGAAGATGGGAGGGAGGCAAGGCAAAGGATGCTGTGGGGAGAGCCCAGAGCTGGGCCGCAGAGATT	MPRRWGLRAGSCAPESTVSWAGAERRPRGRWEGGKAKDAVGRAQSWAAEI	0.137097
rs112527887	10	15097703	C	T	+	ENSG00000152464.15	RPP38	ENST00000616640.1	-74	ATGGTCTCCAAGGAGACACGGACAACAGAACAACACTTCCGTGTGCTAAATAGTAAAGCACCAAGGATTTTCAAA	MVSKETRTTEQHFRVLNSKAPRIFK	0.008065
rs1254958	10	43206695	C	T	-	ENSG00000198915.11	RASGEF1A	ENST00000395809.5	-18	ATGGCAGCCACCGAAACT	MAATET	0.008065
rs191833905	10	73358792	C	T	-	ENSG00000156042.17	CFAP70	ENST00000310715.7	-54	ATGCGATGGCCAAAAAGACCAAAGAAAACAGAGGGACTTTTCCCAGTTGGTGAT	MRWPKRPKKTEGLFPVGD	0.008065
rs115718182	10	91909044	G	T	-	ENSG00000174721.9	FGFBP3	ENST00000311575.5	-75	ATGGGGAATGCTCTTTGCCTGGTCCAGCCCCGACAAACGTGGTCTGAGAACAGCGGAGCGCGGAAACCGCGGAGC	MGNALCLVQPRQTWSENSGARKPRS	0.016129
rs2231678	10	99732072	C	A	-	ENSG00000014919.12	COX15	ENST00000016171.5	-23	ATGTGGCTGTTCCCTGTCATCAGT	MWLFPVIS	0.040323
rs371360062	11	321246	C	T	-	ENSG00000142089.16	IFITM3	ENST00000526811.4	-45	ATGAGCCGCGGCGCCCGGCAGAGTGGCCAGCCCCCCAACTATGAG	MSRGARQSGQPPNYE	0.008065
rs11246276	11	706284	G	T	+	ENSG00000177106.16	EPS8L2	ENST00000318562.13	-83	ATGCAGGTGTGGGACAGGCACTGGCCTCAGACCGGGGCCACACTGAGGTCTGCCCTTCTCCCGCTGGCCGCCACCCAAGACACC	MQVWDRHWPQTGATLRSALLPLAATQDT	0.314516
rs55885142	11	844154	G	T	+	ENSG00000214063.11	TSPAN4	ENST00000409543.6	-50	ATGTTCAGCTGCGAGGCTGCTGGTGGCTGTGGAGAACTGAAGCGCTGCGGC	MFSCEAAGGCGELKRCG	0.056452
rs80130469	11	2777586	C	T	+	ENSG00000053918.16	KCNQ1	ENST00000526095.2	-92	ATGGCTCATAGTGTGGGCTGGTGTAACGGAGCAGCGGAATGGCTGTGCCCCCAGCCTGGAGTCAGGCCTGTGTCGCCCTGGGAGTGGAATGGC	MAHSVGWCNGAAEWLCPQPGVRPVSPWEWNG	0.048387
rs11826215	11	2777654	G	A	+	ENSG00000053918.16	KCNQ1	ENST00000526095.2	-24	ATGTCGCCCTGGGAGTGGAATGGC	MSPWEWNG	0.056452
rs7949174	11	6845679	A	G	+	ENSG00000166363.5	OR10A5	ENST00000299454.4	-4	ATGCTT	ML	0.008065
rs4758140	11	6869670	A	G	+	ENSG00000170790.5	OR10A2	ENST00000641461.1	-85	ATGATCTTTCTCCATGACCACAGTTGGGGACTTCTGCCCACACTTATAGCTACAGGAAACTGGACAAGAATAAGTGAGTTTATCCTC	MIFLHDHSWGLLPTLIATGNWTRISEFIL	0.008065
rs4758142	11	6869715	A	G	+	ENSG00000170790.5	OR10A2	ENST00000307322.4	-40	ATGGCTACAGGAAACTGGACAAGAATAAGTGAGTTTATCCTC	MATGNWTRISEFIL	0.153226
rs3751122	11	64185649	G	T	+	ENSG00000168439.16	STIP1	ENST00000358794.9	-176	ATGCCCCGCAGCCGCCGGCGACACAGCTACAGACCCCGACTGCAGCCGGTACTCCCATATATCAGGGGCGGGGCGAAACCCGGCCTTTTGAAGGGCAGCGATTTAAACCAATCAGCGCAAAGAGTTGGCAACCCTCCGCCCAATTGGAATCGCTCTCATTCTGAAGGCGGTTCCGAC	MPRSRRRHSYRPRLQPVLPYIRGGAKPGLLKGSDLNQSAQRVGNPPPNWNRSHSEGGSD	0.153226
rs11574011	12	47905003	C	T	-	ENSG00000111424.10	VDR	ENST00000549336.5	-132	ATGTGCGCCGGGAGCGCGGAACAGCTTGTCCACCCGCCGGCCGGACCAGAAGCCTTTGGGTCTGAAGTGTCTGTGAGACCTCACAGAAGAGCACCCCTGGGCTCCACTTACCTGCCCCCTGCTCCTTCAGGG	MCAGSAEQLVHPPAGPEAFGSEVSVRPHRRAPLGSTYLPPAPSG	0.008065
rs188549595	12	68933144	G	T	-	ENSG00000135678.12	CPM	ENST00000551568.6	-6	ATGAAC	MN	0.008065
rs114591953	13	36346635	G	A	-	ENSG00000133104.14	SPART	ENST00000451493.5	-56	ATGGTGACTCTTGGGTCCGAAGGGGACGGACGTCCTCCCACGTACCATTTAGAAGAA	MVTLGSEGDGRPPTYHLEE	0.040323
rs74967947	14	22829996	G	T	+	ENSG00000172590.18	MRPL52	ENST00000555345.5	-203	ATGACCCCTGATCCGGCTGCGCGGCCTCTCCCCCAACTCTGCTCTGTTCTCCCAGCAGGTGTCCGGAGGCTGCACTGCAGCGTAGCCGCTTGGGCGGGCGGCCAGTGGCGACTACAGCAGGGACTGGCTGCCAACCCCTCCGGCTACGGGCCCCTTACCGAGCTCCCAGACTGGTCATATGCGGATGGCCGCCCTGCTCCCCCA	MTPDPAARPLPQLCSVLPAGVRRLHCSVAAWAGGQWRLQQGLAANPSGYGPLTELPDWSYADGRPAPP	0.080645
rs72729857	14	70080027	G	A	-	ENSG00000100678.18	SLC8A3	ENST00000394330.6	-86	ATGACAACCCAATGTGAATGTTATCATCTCCAGGTAACTGCTGAAGAAACGGAAGCTCAAAGAGATGTGACAGACAGGAAGCTGACT	MTTQCECYHLQVTAEETEAQRDVTDRKLT	0.096774
rs536804845	14	93987291	C	T	+	ENSG00000175699.14	CCDC197	ENST00000640978.1	-212	ATGCTGCAGTACCCAGAGGTCTGGTTTCTGACCCAGGTGCCTGTCCAACCCAAGGGCTGCCGTGCATTGCCTTTTGGGAAAGCCTGGCCTGGAGAGAATCAAAGCAGGTGGATCCTGCAATGGACACATCATAAGGACAGAAGCCAGCATTGTGATGTCACAGCCTGGCTGTGGCTTTGTGCTCCTGGAGCTGTAGCTTGCGGTGGTGAGGTG	MLQYPEVWFLTQVPVQPKGCRALPFGKAWPGENQSRWILQWTHHKDRSQHCDVTAWLWLCAPGAVACGGEV	0.008065
rs548777767	14	95877136	G	A	+	ENSG00000250366.2	TUNAR	ENST00000503525.2	-81	ATGCCCCGCGCGCCCCTCAACCGCCTCCGGATGCGCTTCTCGGTTAGCCTGGCAAGGAAGATAAAGACATTTGCAACCAAG	MPRAPLNRLRMRFSVSLARKIKTFATK	0.008065
rs73381766	15	36702073	C	T	+	ENSG00000186073.13	C15orf41	ENST00000562489.1	-5	ATGCAG	MQ	0.104839
rs12915846	15	74207764	G	A	-	ENSG00000137868.19	STRA6	ENST00000574278.5	-38	ATGGGCCCGCATGAGGTTGACTCTCTCGGCTGCTTATTC	MGPHEVDSLGCLF	0.056452
rs113443450	16	2830198	C	T	+	ENSG00000162078.11	ZG16B	ENST00000382280.7	-50	ATGGCCAGCTCCTTCCTGTTCCCCTGGCGGCCCCTCGCTTCTTCCTTCTGG	MASSFLFPWRPLASSFW	0.056452
rs111977380	16	20451641	C	T	+	ENSG00000183747.12	ACSM2A	ENST00000417235.6	-101	ATGAAGCTCTCTCTAGAAAGACATCCTGAGAGGACTTGGCAGGCTGGCAAGCGACTCCCAAGCCCAGCCCTGTGGTGGGTGAATGGGAAGGGGAAGGAATTA	MKLSLERHPERTWQAGKRLPSPALWWVNGKGKEL	0.008065
rs114339027	16	89199189	G	T	-	ENSG00000259803.7	SLC22A31	ENST00000562855.7	-39	ATGGAGTTGTGTGACCCTCCCCACCGCCTGGCCTTCTCC	MELCDPPHRLAFS	0.016129
rs569227893	17	4739743	G	A	-	ENSG00000161921.15	CXCL16	ENST00000293778.11	-347	ATGGGCCAGGCGGGCGGCCTCCTGAACCGAACCGAATCGGCTCCTCGGGCCGTCGTCCTCCCGCCCCTCCTCGCCCGCCGCCGGAGTTTTCTTTCGGTTTCTTCCAAGATTCCTGGCCTTCCCTCGACGGAGCCGGGCCCAGTGCGGGGGCGCAGGGCGCGGGAGCTCCACCTCCTCGGCTTTCCCTGCGTCCAGAGGCTGGCATGGCGCGGGCCGAGTACTGAGCGCACGGTCGGGGCACAGCAGGGCCGGGGGGTGCAGCTGGCTCGCGCCTCCTCTCCGGCCGCCGTCTCCTCCGGTCCCCGGCGAAAGCCATTGAGACACCAGCTGGACGTCACGCGCCGGAGC	MGQAGGLLNRTESAPRAVVLPPLLARRRSFLSVSSKIPGLPSTEPGPVRGRRARELHLLGFPCVQRLAWRGPSTERTVGAQQGRGVQLARASSPAAVSSGPRRKPLRHQLDVTRRS	0.008065
rs113798672	17	6444464	C	A	+	ENSG00000129195.16	PIMREG	ENST00000250056.12	-60	ATGTGCTCGGCCTTAGTGGTGTCGGGGTCTAGTGGACAGAGAAGACTCTTGGCCAGGCAG	MCSALVVSGSSGQRRLLARQ	0.032258
rs114405302	17	35445694	C	A	-	ENSG00000154760.14	SLFN13	ENST00000533791.5	-14	ATGTGCAAGTTCAAC	MCKFN	0.024194
rs1078522	17	42760794	A	T	+	ENSG00000131477.11	RAMP2	ENST00000589683.5	-347	ATGCAGCGGCGTCGAGAGGCCGCTGGAGCTCCCAGCCCCCTCCCTCTTCTCCACGTCTGGGAGAGCAGCTTGCCGACCCCTCCAGACCCGAAAGAGAGAGGGGGCGACTCGAATTCGGGGAGCGATCCTGGGAGACCCTGGAGAGTCCTGGGCGCCACGCAGCCGAGCCCCCGAAATAGATCCCGGTTCCGGGGTTCCGGGAGCTGTCCAGCCTCGCGGGCTGTCCTGAATCCCCACGAGGCCCTGGCTCAGCCTCTTCCCACCACAGGCACACCAGGGTCAGAAGGGGGGACGGTGAAGAACTATGAGACAGCTGTCCAATTTTGCTGGAATCATTATAAGGATCAA	MQRRREAAGAPSPLPLLHVWESSLPTPPDPKERGGDSNSGSDPGRPWRVLGATQPSPRNRSRFRGSGSCPASRAVLNPHEALAQPLPTTGTPGSEGGTVKNYETAVQFCWNHYKDQ	0.379032
rs2277616	17	44899824	G	A	+	ENSG00000167131.17	CCDC103	ENST00000410006.6	-15	ATGAAGGCACAGGCC	MKAQA	0.056452
rs151095214	17	65826304	G	A	-	ENSG00000154240.17	CEP112	ENST00000317442.12	-5	ATGAAG	MK	0.008065
rs116719868	17	75667044	C	T	-	ENSG00000108469.15	RECQL5	ENST00000317905.10	-15	ATGTTCTTGGCTAAG	MFLAK	0.064516
rs73996674	17	76688696	G	T	-	ENSG00000182534.13	MXRA7	ENST00000585519.5	-150	ATGTGTGGGAGAGAACTGGCTGAAGAGGAAGAGGAGCAGGACTTGGATGGTGAGAAGGGGCCATCATCGGAAGGGCCTGAGGAGGAGGACGGAGAAGGCTTCTCCTTCAAATACAGCCCCGGGAAGCTGAGGGGAAACCAGTACAAGAAG	MCGRELAEEEEEQDLDGEKGPSSEGPEEEDGEGFSFKYSPGKLRGNQYKK	0.080645
rs35137994	19	8364182	C	T	+	ENSG00000167772.12	ANGPTL4	ENST00000301455.7	-140	ATGACTGTGATCCGATTCTTTCCAGCGGCTTCTGCAACCAAGCGGGTCTTACCCCCGGTCCTCCGCGTCTCCAGTCCTCGCACCTGGAACCCCAACGTCCCCGAGAGTCCCCGAATCCCCGCTCCCAGGCTACCTAAGAGG	MTVIRFFPAASATKRVLPPVLRVSSPRTWNPNVPESPRIPAPRLPKR	0.008065
rs73924347	19	8698816	A	C	-	ENSG00000181786.4	ACTL9	ENST00000324436.4	-115	ATGGCGGGCCCACCCCTCCCCCTGTCTGCCTGCCCTCCCCACTGGCCGGGCCTCAACCTCTTCTCCCCGCAACCCCAACCCCAGAGGAAAAGCCCCCTCACCTGGCGTCCCGCAACC	MAGPPLPLSACPPHWPGLNLFSPQPQPQRKSPLTWRPAT	0.104839
rs372895225	19	8840997	G	A	+	ENSG00000170948.3	MBD3L1	ENST00000595891.1	-24	ATGTGTAAGAGGAAAAGAAGTGTG	MCKRKRSV	0.008065
rs640126	19	39032531	G	C	-	ENSG00000161243.9	FBXO27	ENST00000292853.9	-55	ATGCCGGCGAGGAGCGCCGCCAGGCCCCGGGCCACAGCCGGGCCTGGCGGGGGGACC	MPARSAARPRATAGPGGGT	0.032258
rs114344064	19	43269497	C	T	-	ENSG00000183668.18	PSG9	ENST00000244293.11	-66	ATGCTCAGACAGCTTCTGGATCCCAGGCTCATCTCCACAGAGGAGAACACACAGGCAGCAGAGACC	MLRQLLDPRLISTEENTQAAET	0.056452
rs550216634	19	45153812	G	T	-	ENSG00000179846.9	NKPD1	ENST00000589776.1	-42	ATGCGGCTCACGCGGCTCCCGGGCTCCCTTCCCGCAGCGCTG	MRLTRLPGSLPAAL	0.008065
rs1981829	19	54463591	T	A	-	ENSG00000275183.1	LENG9	ENST00000611161.1	-65	ATGGGGAGCCGCCCTCCGTGCGGGGCGACCTCGTCTGCGCGGCGGGCGTGCCAGTTCCCCGCACCC	MGSRPPCGATSSARRACQFPAP	0.258065
rs199935726	22	37486214	A	C	-	ENSG00000100060.17	MFNG	ENST00000356998.7	-37	ATGTGGGGGCTGAGCTGTCTGGGGTCCCAGGGCCAACCA	MWGLSCLGSQGQP	0.008065
rs149684470	X	153320684	T	C	-	ENSG00000225110.2	PNMA6F	ENST00000436629.2	-10	ATGGCTCTGGCG	MALA	0.030612
