# Supplementary material for: Novel start codons introduce novel coding sequences in the human genomes
Source: Sci Rep. 2023 May 19;13:8141. doi: 10.1038/s41598-023-34770-z (PMC10198996; doi:10.1038/s41598-023-34770-z)
Supplement: Supplementary file 1 — Supplementary Information 1. [file 41598_2023_34770_MOESM1_ESM.zip › Supplementary/Supplementary-Table-2.csv]

Supplementary Table 2. Start-gain SNVs in the 2,504 individuals from the 1000 Genomes Project.
RSID	CHR	POS	REF	ALT	STRAND	Gene_ID	Gene_Name	Transcript_ID	Position in the 5'UTR (from annotated start codon)	Novel CDS	Novel Peptide	Alternative Allele Frequency in 2,504 individuals
rs146478061	1	966521	C	T	+	ENSG00000187583.10	PLEKHN1	ENST00000379407.7	-11	ATGACTCTGGCC	MTLA	0.00359425
rs545052225	1	1013547	G	A	+	ENSG00000187608.9	ISG15	ENST00000379389.4	-27	ATGGCCCACAGCCCACAGCCCACAGCC	MAHSPQPTA	0.000199681
rs201625141	1	1214132	G	A	-	ENSG00000186827.11	TNFRSF4	ENST00000379236.4	-5	ATGAGG	MR	0.000199681
rs550764329	1	1918649	C	T	-	ENSG00000178821.13	TMEM52	ENST00000378602.3	-93	ATGAGCCCAAGGCCACCCCTGGCCAGCCCAGGAGAGATAGCCAGGGCAGGCCCAGCAGCCCGAGGCCAGGCTCTGGCCACGGCGGTCTCCGAC	MSPRPPLASPGEIARAGPAARGQALATAVSD	0.000199681
rs576101803	1	3682357	G	A	+	ENSG00000078900.15	TP73	ENST00000346387.8	-9	ATGGGGAAG	MGK	0.000199681
rs555418957	1	11982089	G	A	+	ENSG00000116688.16	MFN2	ENST00000235329.9	-30	ATGAAGATCTCTCACCATCCAAAAAACGCA	MKISHHPKNA	0.000199681
rs200633572	1	12617372	G	T	-	ENSG00000162496.9	DHRS3	ENST00000616661.5	-24	ATGCCCGGCTCCGCGGCGCGGAGG	MPGSAARR	0.000399361
rs564562445	1	12831364	G	C	-	ENSG00000239810.3	PRAMEF11	ENST00000619922.1	-25	ATGCAGATCTGTTTTCCCTGCAGATTC	MQICFPCRF	0.000199681
rs574186438	1	13584328	C	G	+	ENSG00000162493.16	PDPN	ENST00000376061.8	-73	ATGCACAGGCTGCGAGCCAGCACAGGCCAGCCAGAAGATGACACTGAGACTACAGGTTTGGAAGGCGGCGTTGCC	MHRLRASTGQPEDDTETTGLEGGVA	0.000599042
rs191350605	1	15764954	C	A	+	ENSG00000162458.13	FBLIM1	ENST00000332305.5	-30	ATGTCCCTAGCCACACCAGGAGCTGAAGCC	MSLATPGAEA	0.000199681
rs570602321	1	16352273	C	T	-	ENSG00000037637.11	FBXO42	ENST00000375592.8	-36	ATGGAGCGGGCTGGGCCAGCTGTTGAGTGGAATGTC	MERAGPAVEWNV	0.000199681
rs377128278	1	24503118	G	A	+	ENSG00000117602.12	RCAN3	ENST00000616511.4	-213	ATGAGGCCCCACGGCGCCCGGCCTCTCCAGCAGGAAAGATTTGAAGCACTCTTCACCATCTATGATGACCAGGTTACTTTTCAGCTGTTTAAAAGCTTTAGAAGAGTCAGAATAAATTTCAGCAAACCTGAAGCGGCAGCAAGAGCGCGAATAGAACTCCACGAAACAGACTTCAATGGGCAGAAGCTAAAGCTATATTTTGCACAGGTGCAG	MRPHGARPLQQERFEALFTIYDDQVTFQLFKSFRRVRINFSKPEAAARARIELHETDFNGQKLKLYFAQVQ	0.00379393
rs534326295	1	26921829	C	T	+	ENSG00000090273.14	NUDC	ENST00000321265.10	-20	ATGTGGATCGGAGCCGGCGCG	MWIGAGA	0.000199681
rs561959989	1	27345305	G	A	+	ENSG00000142765.18	SYTL1	ENST00000318074.9	-30	ATGTGCCCAGCTGGGGCACAGCCCCAGCTG	MCPAGAQPQL	0.000199681
rs566818528	1	28893815	G	A	+	ENSG00000159023.21	EPB41	ENST00000373798.5	-30	ATGACCCCGACGGCTGCTTCTGGCAACATC	MTPTAASGNI	0.000199681
rs561889041	1	36149400	C	T	-	ENSG00000054116.12	TRAPPC3	ENST00000373163.5	-237	ATGGGGCGGGGCGGCCGGCACCATGTCGAGGCAGGCGAACCGTGGCACCGAGAGCAAGAAAATGGTAACTTGGAGCGCGTGACCTCGGCGGGCGGGGCGAAATTGAGGCGTACAGGGAAGGGGCCCGGCGCCGAGCGCGAGAGCTCTGAGCTCTTCACCCTGACCTATGGTGCCCTGGTCACCCAGCTATGTAAGGACTATGAAAATGATGAAGATGTGAATAAACAGCTGGACAAA	MGRGGRHHVEAGEPWHREQENGNLERVTSAGGAKLRRTGKGPGAERESSELFTLTYGALVTQLCKDYENDEDVNKQLDK	0.000199681
rs187926864	1	37629908	G	C	-	ENSG00000169218.14	RSPO1	ENST00000615459.4	-7	ATGTCTCAT	MSH	0.000998403
rs72938858	1	38926025	G	A	-	ENSG00000158315.11	RHBDL2	ENST00000289248.6	-197	ATGACTACGTACATGTTGTCAAAGAATCCACTGGAAGTCTTTGACATTTGCAGATTCAACACTTGCAATTTTGGAAAGGCCTTGGAAAGCAGTCGTTGCGCCAGACAGCCCAGGGAAGAGCGGCAGCCTGAGGACCTAGGGCCACCTGCTGTTCCCTGGGATTCATGTCCTTCTGGGGAGGAGGGAGGACCCAGGACA	MTTYMLSKNPLEVFDICRFNTCNFGKALESSRCARQPREERQPEDLGPPAVPWDSCPSGEEGGPRT	0.0235623
rs563312057	1	38941732	G	A	-	ENSG00000158315.11	RHBDL2	ENST00000372990.6	-176	ATGCAAGGACCGGAGGGCGTGGGCTGGGACGCCCCTACCTTGGTCTTTCAGGGAAAGGCCTTGGAAAGCAGTCGTTGCGCCAGACAGCCCAGGGAAGAGCGGCAGCCTGAGGACCTAGGGCCACCTGCTGTTCCCTGGGATTCATGTCCTTCTGGGGAGGAGGGAGGACCCAGGACA	MQGPEGVGWDAPTLVFQGKALESSRCARQPREERQPEDLGPPAVPWDSCPSGEEGGPRT	0.000199681
rs535284338	1	39901554	C	T	-	ENSG00000116990.11	MYCL	ENST00000372816.3	-120	ATGGGGTTGGGGAGGAACGAGAGCCCGGCAGCCGACTGTGCCGAGGGACCCGGGGACACCTCCTTCGCCCGGCCGGCACCCGGTCAGCACGTCCCCCCTTCCCTCCCGCAGGGAGCGGAC	MGLGRNESPAADCAEGPGDTSFARPAPGQHVPPSLPQGAD	0.000199681
rs546639794	1	42153416	C	T	+	ENSG00000044012.4	GUCA2B	ENST00000372581.2	-35	ATGGTGGACAGCGGCAGGGGGAACCCAGGGAGCGCG	MVDSGRGNPGSA	0.000399361
rs561535715	1	46671931	C	A	+	ENSG00000186118.8	TEX38	ENST00000415500.1	-81	ATGTATGGATTCCCAACAGGAGGACCTGCGCTTCCCTGGGACCCATTGTTGTACTGGATTAACAAGCGACGGCGCTACGGC	MYGFPTGGPALPWDPLLYWINKRRRYG	0.000199681
rs541195501	1	50048094	C	T	+	ENSG00000162374.17	ELAVL4	ENST00000448907.7	-71	ATGTCTTCCCGCCCGCCGCGCTCCGCCCCACCCAGCCTCCGCAGCCTCGGGCCGGATCGCCCGGCGGGGAAG	MSSRPPRSAPPSLRSLGPDRPAGK	0.000599042
rs199982485	1	53142491	C	T	-	ENSG00000162383.12	SLC1A7	ENST00000371491.4	-42	ATGGAATGGTGCTGTGCCCCTTGCCAGCAGGCCAGGCTCACC	MEWCCAPCQQARLT	0.000199681
rs190062542	1	54801249	G	A	-	ENSG00000006555.11	TTC22	ENST00000371276.9	-86	ATGGAGCTCGCTCGGGGAACGCCCCCATCCACTGCCCTCCACAGCCTCAGGGACAAGGGTGAGGCCAGGGGAGCAGAGGGAGCAGTC	MELARGTPPSTALHSLRDKGEARGAEGAV	0.00319489
rs376078522	1	66332381	G	A	+	ENSG00000184588.18	PDE4B	ENST00000371045.9	-9	ATGCAAATA	MQI	0.00738818
rs5668	1	71047606	G	A	-	ENSG00000050628.20	PTGER3	ENST00000306666.9	-29	ATGCCATCCCCTCCTCACCTCGAAGCCAAC	MPSPPHLEAN	0.023762
rs376870769	1	75786263	C	A	+	ENSG00000137955.16	RABGGTB	ENST00000319942.8	-9	ATGTTAGAC	MLD	0.000199681
rs538987485	1	77282191	G	A	+	ENSG00000154027.19	AK5	ENST00000354567.7	-123	ATGAGAAAGAGGGCTGCACCGCTGCTCGGCGCGGACTCTGCCAGCCCCAGCTTCAGCCCCGGCTCAGGTCGCCGCAGCCCGGGAGCCTCCCCGCTTGCGCCCCAAGGCACGCGCGGCACAGCC	MRKRAAPLLGADSASPSFSPGSGRRSPGASPLAPQGTRGTA	0.000998403
rs563440628	1	92961438	C	T	-	ENSG00000154511.12	DIPK1A	ENST00000370310.5	-9	ATGATTACC	MIT	0.000399361
rs565281127	1	108200263	G	A	-	ENSG00000085491.17	SLC25A24	ENST00000565488.6	-125	ATGGCGCCCCAAACGCTGTTGCGCCGCGCGCCCCGCCCAGCCCGGCCTCGCGCTGGTCCCGGTCTCGCCCCGCAGCCCTCGATCTCCCGTGACTTCCTCGGCCAGGCCGCCTGCGCCTCTGGGACC	MAPQTLLRRAPRPARPRAGPGLAPQPSISRDFLGQAACASGT	0.000199681
rs572470251	1	110004393	G	T	+	ENSG00000168710.18	AHCYL1	ENST00000359172.3	-80	ATGTGGCTGTGGATTCAACTCTGGCCTGAGATTGATTCCCTTGAGATAAGTTGTTTTCTGCAAATCCAGTTTGCTGATGAC	MWLWIQLWPEIDSLEISCFLQIQFADD	0.000199681
rs577201559	1	112688776	C	G	+	ENSG00000155363.18	MOV10	ENST00000369644.5	-190	ATGCCCAGCCTGAGTCTCTCTGTCTCTGGGCCCCATCCTGCTCCACAGCAGGGCTGGTGTGTCCAGCACAGAGTGACCCTCCGATGCCCTTTCCCACCCGCCGCCCTGCCTCCCTCGAGCCCTGCCTTCCCTCACTTCCCAGTCTCCTCTGCTTCTGGCAGCTTTGGGACCCCCGCCCCTGGCTTCTCCTCC	MPSLSLSVSGPHPAPQQGWCVQHRVTLRCPFPPAALPPSSPAFPHFPVSSASGSFGTPAPGFSS	0.000199681
rs189662170	1	115768552	T	A	-	ENSG00000118729.11	CASQ2	ENST00000261448.5	-11	ATGTTTTCCCAA	MFSQ	0.000199681
rs114396273	1	117210911	C	A	-	ENSG00000134258.17	VTCN1	ENST00000328189.7	-56	ATGCAGCGGCAGCTCCACTCAGCCAGTACCCAGATACGCTGGGAACCTTCCCCAGCC	MQRQLHSASTQIRWEPSPA	0.00559105
rs187042846	1	119415418	C	T	+	ENSG00000203859.10	HSD3B2	ENST00000369416.4	-2	ATG	M	0.000399361
rs587769864	1	145608065	C	A	+	ENSG00000117262.19	GPR89A	ENST00000313835.14	-69	ATGTGGCCCCAGCGTGCTGTGGCCTCGGGGAGTGGGAAGTGGAGGCAGGAGCCTTCCTTACACTTCGCC	MWPQRAVASGSGKWRQEPSLHFA	0.000199681
rs563915999	1	152414214	C	A	-	ENSG00000143536.7	CRNN	ENST00000271835.3	-14	ATGTTGACTTCAAAG	MLTSK	0.000199681
rs556109750	1	152708272	C	A	+	ENSG00000187170.4	LCE4A	ENST00000368777.1	-144	ATGCCATTAGCATGGCTCATCCGAGGCCCAGCCCCAGGATCCATACAAAGTGTGTTCCTGCTGCTGGCTTCTCATCTGCTCTGCTTCCTAAGGGACGTATCTGTTGCTGCGTCTGAACCCACGGTTTATCGAAATCCCACCAAG	MPLAWLIRGPAPGSIQSVFLLLASHLLCFLRDVSVAASEPTVYRNPTK	0.000199681
rs558569170	1	152708393	C	T	+	ENSG00000187170.4	LCE4A	ENST00000368777.1	-23	ATGGTTTATCGAAATCCCACCAAG	MVYRNPTK	0.000399361
rs199809903	1	153358282	C	T	+	ENSG00000163220.11	S100A9	ENST00000368738.4	-2	ATG	M	0.000199681
rs184294486	1	153460622	G	A	-	ENSG00000143556.9	S100A7	ENST00000368723.4	-32	ATGCTTCCCAGCTCTGGCTTTTTGAAAGCAAAG	MLPSSGFLKAK	0.000599042
rs563241840	1	153460626	C	T	-	ENSG00000143556.9	S100A7	ENST00000368723.4	-36	ATGACGCTTCCCAGCTCTGGCTTTTTGAAAGCAAAG	MTLPSSGFLKAK	0.000798722
rs541469493	1	153545475	C	T	-	ENSG00000196154.12	S100A4	ENST00000354332.8	-21	ATGTTGATCCTGACTGCTGTC	MLILTAV	0.000199681
rs114756009	1	155033775	G	A	-	ENSG00000163354.15	DCST2	ENST00000368424.4	-74	ATGGTGAGAAATTCCAGGAGCACAGAAGTCAGCGGGCATCTCCTGGAGACAGGCAGACATTTGGTCTCAGCAGCC	MVRNSRSTEVSGHLLETGRHLVSAA	0.000399361
rs544440054	1	157841761	G	T	-	ENSG00000073754.6	CD5L	ENST00000368174.5	-60	ATGCTTGGGGACCTCCTTCTAGCCTTAAATTTCAGCTCATCACCTTCACCTGCCTTGGTC	MLGDLLLALNFSSSPSPALV	0.000599042
rs11805538	1	158353943	T	G	+	ENSG00000158488.16	CD1E	ENST00000368163.7	-46	ATGAGGGCAGGTGTCCTGCCAAGGAATCCCTCCTTTAACAGAGCTTCA	MRAGVLPRNPSFNRAS	0.057508
rs374448229	1	158465549	A	G	+	ENSG00000173285.4	OR10K1	ENST00000289451.4	-13	ATGGAAGTGCTCTCC	MEVLS	0.000199681
rs561229029	1	158720706	C	A	-	ENSG00000203757.2	OR6K3	ENST00000368145.2	-41	ATGAGTCCCTGTGTTTTTGGCAAAGGTAGCTCTACTAGAAAT	MSPCVFGKGSSTRN	0.000399361
rs549136100	1	160068040	C	T	-	ENSG00000177807.9	KCNJ10	ENST00000638868.1	-195	ATGCATAAGCTCATTTACAGCTCCAGCTTGGTTGGCTTGAGCTACAAGGAAGTGACTGGCAGAGGACCCGGGGACCTTCCTTCCCTTGACCTTCCTTGGGACCAGAGAGGCTGGGACACTTGGATCACGGATGGTTTTGAACTTCTGATCTCAAGTGATCCTCCTGCCTCAGCCTCCCAAAGTGCTGGGATACAG	MHKLIYSSSLVGLSYKEVTGRGPGDLPSLDLPWDQRGWDTWITDGFELLISSDPPASASQSAGIQ	0.000199681
rs3789040	1	160208586	C	G	+	ENSG00000162734.12	PEA15	ENST00000368076.1	-19	ATGTCTGGTGAGGAAAGTGAC	MSGEESD	0.0397364
rs538950665	1	161166669	G	A	+	ENSG00000143224.18	PPOX	ENST00000367999.9	-12	ATGGGTTTCCGC	MGFR	0.000199681
rs375241915	1	161198662	G	A	-	ENSG00000158859.10	ADAMTS4	ENST00000367995.3	-35	ATGGCCTCAGTCCCTCCCAGCTGCAGTACCAGTGCC	MASVPPSCSTSA	0.000199681
rs543677403	1	161215302	C	T	+	ENSG00000158869.11	FCER1G	ENST00000289902.2	-20	ATGGCCGATCTCCAGCCCAAG	MADLQPK	0.000199681
rs60394665	1	161766324	A	G	+	ENSG00000118217.6	ATF6	ENST00000367942.4	-37	ATGTTAATCACGGAGTTCCAGGGAGAAGGAACTTGTGAA	MLITEFQGEGTCE	0.00119808
rs143599325	1	165355646	C	T	-	ENSG00000162761.14	LMX1A	ENST00000367893.4	-87	ATGGCTGCTGGCGCCGAGTCCCAGCGGGCACGGACGTCAGACGCATCGTTTCTTCTCCTCTACAGGTCCTCCCGGCCCGGCCCGAAC	MAAGAESQRARTSDASFLLLYRSSRPGPN	0.000199681
rs556725284	1	165896080	G	A	+	ENSG00000143179.16	UCK2	ENST00000470820.1	-204	ATGGGGGCAAGGAACCCAGAACCCAGCCCAGCCAGATGTTCTGGCCCTTGTTCTCTGTCCCTTGCTAGCCCCTGCCTGGCTTGGCCCATTATCTGCTCTGTGCTTTGCAGGAAGGAGGAGACAGTTACTGTCTATCCCGCAGACGTGGTGCTCTTTGAAGGGATCCTGGCCTTCTACTCCCAGGAGGTACGAGACCTGTTCCAG	MGARNPEPSPARCSGPCSLSLASPCLAWPIICSVLCRKEETVTVYPADVVLFEGILAFYSQEVRDLFQ	0.000199681
rs561985084	1	166989129	C	T	+	ENSG00000143194.13	MAEL	ENST00000367870.6	-224	ATGGCGCTCTCCCCCCACCTCACCCGCAAGGCGGCACGAGCCGGAATCTTCCAGTCTCAGGCTGTTTGTTCCCCCGCGGGGCAATGCGACTGCGCGTCGCTTCCTGATTGGCCGAGAGTTGCGGGCTGCGTGCGCAGGCGCCTACCTCTGTTACTTAGGGCGGGAGCCCGGCGAGGGCGCCGGTGCTTTGTTCTGTCTGAGGCCAGGAAGTTTGACCGCGCTGCC	MALSPHLTRKAARAGIFQSQAVCSPAGQCDCASLPDWPRVAGCVRRRLPLLLRAGARRGRRCFVLSEARKFDRAA	0.000199681
rs28384507	1	167090338	G	T	-	ENSG00000143167.12	GPA33	ENST00000367868.4	-51	ATGGAGGCTGCCAGTGACAGGTTAGGTTTAGGGCAGAGAAGAAGCAAGACC	MEAASDRLGLGQRRSKT	0.335264
rs189886979	1	174877396	G	A	+	ENSG00000152061.23	RABGAP1L	ENST00000478442.5	-99	ATGTGTACACTGGCACTGAGCTGCAGTAGGATTTTTCCTTGGATAGTCTGGTCTGGAGCTGGGACAGCAGCTGCTGCTGTGGAAAGGCCAGCTGGCAAG	MCTLALSCSRIFPWIVWSGAGTAAAAVERPAGK	0.000399361
rs556625983	1	175000139	C	A	+	ENSG00000116161.17	CACYBP	ENST00000367679.6	-42	ATGCGCGGCTGCAGCTCGGGACTTCGGCCTGACCCAGCCCCC	MRGCSSGLRPDPAP	0.000199681
rs528562222	1	178341594	C	T	+	ENSG00000075391.16	RASAL2	ENST00000462775.5	-2	ATG	M	0.00279553
rs143363927	1	185156726	G	A	-	ENSG00000121486.12	TRMT1L	ENST00000367506.10	-14	ATGGAGGCGGTAACT	MEAVT	0.000599042
rs533927272	1	200891447	C	G	+	ENSG00000163362.11	INAVA	ENST00000367342.8	-94	ATGGGACTCTTCAGTCCCTTCTTGCGTCTTCCCCTCTTTCCTCTGGGCCTTGGTATGCCCCAGGGGACAGATGTCTTGGGATCTTTAACATTTGGG	MGLFSPFLRLPLFPLGLGMPQGTDVLGSLTFG	0.000199681
rs557300053	1	202927225	G	A	-	ENSG00000117153.16	KLHL12	ENST00000367261.8	-182	ATGGCTCCAGAGCCTCCAGAGCCTCCGGGTCTGGGCGGCGCTTCGGCTCCTCCCGAGCCGCCTGCTAGCCCCGCGCCGCACTCCATCCCCACAGGCTGGGGACGGGCCCGGTGCGGCTGTGTGGGTTCGGGAGCGGAGTTGCAGAATCCAAGGACCCATTTTGTTCTTTCTCCGCACTGCTTT	MAPEPPEPPGLGGASAPPEPPASPAPHSIPTGWGRARCGCVGSGAELQNPRTHFVLSPHCF	0.000399361
rs537967902	1	203351096	G	A	-	ENSG00000122176.12	FMOD	ENST00000354955.5	-71	ATGTTCTCCAACCCAAGGAGGCCAGACAGAGGGACGTGGTCACTCTCTGAAAAGTTCAACTTGAGAGACAAA	MFSNPRRPDRGTWSLSEKFNLRDK	0.00119808
rs3789043	1	204620022	C	T	-	ENSG00000170382.12	LRRN2	ENST00000367175.1	-30	ATGAATGGTCCCCTGCCCTGCAGCTCCACC	MNGPLPCSST	0.0321486
rs564924724	1	205348400	C	T	-	ENSG00000162873.14	KLHDC8A	ENST00000460687.5	-51	ATGGTACCCTGCAGAGGGCACTCCGATTACCGAGTATATGCGGCAGGCGGG	MVPCRGHSDYRVYAAGG	0.000199681
rs571233168	1	206205960	A	T	+	ENSG00000266028.7	SRGAP2	ENST00000573034.7	-11	ATGAAGGAAAAC	MKEN	0.000199681
rs138449176	1	209598856	C	T	+	ENSG00000008118.10	CAMK1G	ENST00000651530.1	-263	ATGCTTTGGAAAGCCAAAGGAGAAGAGCTGCTTGATCCCAGGAGTTCAAGACCAGTTTGGGCAACTGGAGGAGCTTTCTCAGAAGTTTTCCTGGTGAAGCAAAGACTGACTGGGAAGCTCTTTGCTCTGAAGTGCATCAAGAAGTCACCTGCCTTCCGGGACAGCAGCCTGGAGAATGAGATTGCTGTGTTGAAAAAGATCAAGCATGAAAACATTGTGACCCTGGAGGACATCTATGAGAGCACCACCCACTACTACCTGGTC	MLWKAKGEELLDPRSSRPVWATGGAFSEVFLVKQRLTGKLFALKCIKKSPAFRDSSLENEIAVLKKIKHENIVTLEDIYESTTHYYLV	0.00299521
rs572943066	1	211829302	C	T	-	ENSG00000123684.13	LPGAT1	ENST00000366996.1	-6	ATGAGA	MR	0.000199681
rs148824489	1	212414894	G	A	-	ENSG00000065600.12	TMEM206	ENST00000261455.8	-137	ATGCCTGGTCTCTGGGACGCCCCTCCGGACCGGTTTCGCCTCGCGGAGCCGGTAGGTCCAGGTGCAGCGGCCGCAGTGCTGCGTCCGTGCGCCGCGGGCTGGGGCGGTCTCAGGTGTGCCGAAGCTCTGGTCAGTGCC	MPGLWDAPPDRFRLAEPVGPGAAAAVLRPCAAGWGGLRCAEALVSA	0.000199681
rs370813784	1	220879752	C	G	+	ENSG00000136630.13	HLX	ENST00000366903.8	-106	ATGGTCCTCGGCTGCCGCCGCCTTCTCCGGGACTCGCGCGCCCCTCCCCGCGCGCCCACCCACCCAGTCCGGCTGGACTGCGGCAGCCGCGCGGCTCACCCCGGCAGG	MVLGCRRLLRDSRAPPRAPTHPVRLDCGSRAAHPGR	0.000199681
rs553384465	1	228402206	C	T	-	ENSG00000154370.16	TRIM11	ENST00000493030.6	-12	ATGACAGGACTC	MTGL	0.000399361
rs367901723	1	235419428	A	G	+	ENSG00000285053.1	TBCE	ENST00000647428.1	-13	ATGGCATACGTGCTT	MAYVL	0.000199681
rs144176224	1	246566171	C	T	-	ENSG00000162851.8	TFB2M	ENST00000366514.5	-33	ATGATTCTTGGAGCGGGCCTGAGAGACAAGGAC	MILGAGLRDKD	0.00958466
rs547380238	1	247078725	C	T	-	ENSG00000277462.2	ZNF670	ENST00000366503.3	-129	ATGCGTCTCCGCTGCTCCTTCCCCTTATCCCTGGGAGGTCCAAGTGGTCCCGCGGCAGCTTCTGTTGCTCTGGGACCTGCAGGTCCCGGAAGGTCCTTAGGGAGGACCCCAGACACCGGAGACTGGGAA	MRLRCSFPLSLGGPSGPAAASVALGPAGPGRSLGRTPDTGDWE	0.000599042
rs190830713	1	248179985	C	G	+	ENSG00000198601.3	OR2M2	ENST00000641211.1	-1	ATG	M	0.000199681
rs530270822	2	262692	T	C	-	ENSG00000035115.21	SH3YL1	ENST00000402632.5	-61	ATGACTGCTACCCTGACTCTGCTGAGAGCCTCACAAGTCCCTGTGCACGCCAGCTTGTTTGCC	MTATLTLLRASQVPVHASLFA	0.000199681
rs560572175	2	1413501	G	A	+	ENSG00000115705.21	TPO	ENST00000345913.8	-51	ATGAAAATTACTCAGCAGTGCAGTTGGCTGAGAAGAGGAAAAAAGGTCAGA	MKITQQCSWLRRGKKVR	0.000199681
rs73138818	2	3603635	C	T	+	ENSG00000118004.17	COLEC11	ENST00000418971.6	-11	ATGCCCTTCACG	MPFT	0.0349441
rs13409104	2	3671102	C	T	+	ENSG00000151360.10	ALLC	ENST00000252505.4	-56	ATGGCTGATGCTCCGAAGGAGGGAAGACTGACCCGGTTTCTGGACTTCACCCAGCTG	MADAPKEGRLTRFLDFTQL	0.345447
rs561638306	2	9843507	C	T	+	ENSG00000115750.17	TAF1B	ENST00000263663.10	-35	ATGGGTCCCGGCTGTGGAAGCTCCCGCGGCGCCGCG	MGPGCGSSRGAA	0.000199681
rs147075215	2	25650027	G	A	-	ENSG00000138101.18	DTNB	ENST00000496972.6	-110	ATGTTTGGTGCTCAGAATTTTGATGTCATACGACTATCAACTTACAGAACAGCCTGCAAATTACGATTTGTACAAAAACGATGCAACCTTCATCTTGTTGATATCTGGAAC	MFGAQNFDVIRLSTYRTACKLRFVQKRCNLHLVDIWN	0.00259585
rs115537890	2	27322558	G	A	-	ENSG00000115204.15	MPV17	ENST00000233545.6	-41	ATGGTGGGGGTGACCCCCTCTCCTCTTGGCTTGACAGGAAGC	MVGVTPSPLGLTGS	0.0061901
rs561174560	2	37084454	A	G	+	ENSG00000152133.14	GPATCH11	ENST00000409774.5	-64	ATGGAGTCTGCACTAGGAAACTGGTGGGAGCCGAGGTCCGGAAGTCCGACGCTGGTCGGTGGGCGC	MESALGNWWEPRSGSPTLVGGR	0.000599042
rs61383670	2	42493578	C	A	-	ENSG00000171126.8	KCNG3	ENST00000306078.2	-77	ATGCAGGCCCCGCGTGGCGGCTTGGGGTGGGGGGCTGCAGCGGGGCCCTCGGGCCGAAAGTCCCCCGGGCGGCCAGCC	MQAPRGGLGWGAAAGPSGRKSPGRPA	0.000399361
rs547304533	2	42764223	C	A	-	ENSG00000162881.6	OXER1	ENST00000378661.3	-44	ATGGTGTTTCTCAGTGGCTGCGAGAATGCTGATGAAAACCCCAGG	MVFLSGCENADENPR	0.000599042
rs572530197	2	46941839	G	A	-	ENSG00000180398.12	MCFD2	ENST00000444761.6	-176	ATGGTGGGCTGGCAGGCGCCCGCTGTCGGCCGAGGACTGTCTGGGCGCGCTTCCTGGAGGAGGCGGTGCGTTTCGCGCGCTCGCTGCCGGCGAGCCAGCCTCTTCCCTTACTCACCGGTGTCCGGAAAGGTGAACGCTGCGCTCGGGCTGCCTCGCCTGTTACCTCCGCCGCCGGGC	MVGWQAPAVGRGLSGRASWRRRCVSRARCRRASLFPYSPVSGKVNAALGLPRLLPPPPG	0.000399361
rs553751848	2	47403080	G	A	+	ENSG00000095002.14	MSH2	ENST00000543555.5	-126	ATGGTCGCCGTGGCCGGACGCCGCTCGGGGGACGTGGGAGGGGAGGCGGGAAACAGCTTAGTGGGTGTGGGGTCGCGCATTTTCTTCAACCAGGAGGTGTTCAAGACCCAGGGGGTGATCAAGTAC	MVAVAGRRSGDVGGEAGNSLVGVGSRIFFNQEVFKTQGVIKY	0.000199681
rs144127545	2	55922930	G	T	-	ENSG00000115380.20	EFEMP1	ENST00000355426.8	-39	ATGTGCTGTGCAAGGAACTCTGCTAGCTCAAGATTCACA	MCCARNSASSRFT	0.000599042
rs571007016	2	64454223	C	T	+	ENSG00000119862.13	LGALSL	ENST00000238875.10	-323	ATGGCCCTCGCCACTTTTCTTGGTCGGGCAGCGGCAGCGGCAGCGGCAGCAAGCAGCCCCGTCGGCCCGGGTCCGGGGCCGTTCTGGGCCGCGGCAAGCACCTTCGCCCTCCCAGCTCGCGCTGCCTCCCTCCCCTCCCCTCCTCCCAGGCTCTGCCTGCCAGGTCGGCGCCGGGCCCCGGGCGCGCGCGCGCGCGCCCCCTCGTGTGTGCGCGCGCCCGCCGCCAGCTCGGACCCGCGCCCCCGCCCCCGCCCCGCGCAGGACAGCCCCGGGATCCCCGCCCGCGCGCCGCGTCCCACGTACCCCGCCGCGCCGGGCAAGAAG	MALATFLGRAAAAAAAASSPVGPGPGPFWAAASTFALPARAASLPSPPPRLCLPGRRRAPGARARAPSCVRAPAASSDPRPRPRPAQDSPGIPARAPRPTYPAAPGKK	0.000199681
rs140809773	2	68250992	G	A	-	ENSG00000221823.11	PPP3R1	ENST00000409377.1	-29	ATGGGAAATGAGGCAAGTTATCCTTTGGAA	MGNEASYPLE	0.000199681
rs114846829	2	69437352	G	A	-	ENSG00000169599.12	NFU1	ENST00000303698.7	-92	ATGAGCCTGGAGCTCCGAATAGGTGTGCCGCTGGGCTTAGCCAGCGGAGCGGTCGCCGCCTTGCAGACCCTCTCTCGAGGCGGGTTCTGTCAT	MSLELRIGVPLGLASGAVAALQTLSRGGFCH	0.0175719
rs191802322	2	74482983	G	A	-	ENSG00000135637.13	CCDC142	ENST00000290418.4	-146	ATGGAGCACGAGAGAGTCCATGAAGGTCCCCGCGACTCCCGGACTGGAGAAAACGGCTCTTGCGATGGGGCGAAGTCCGAGCTGCGGCGGGCGTTGGTCCGTGCAGGGAAGTGGGAATCGTTAGGTTCGTTCTGGACCCGCCGCCCC	MEHERVHEGPRDSRTGENGSCDGAKSELRRALVRAGKWESLGSFWTRRP	0.000599042
rs114804287	2	85410326	G	A	-	ENSG00000042493.16	CAPG	ENST00000263867.9	-23	ATGAAGCAGAGATCTGAAGACAGC	MKQRSEDS	0.00519169
rs533343234	2	95991740	G	A	-	ENSG00000174501.14	ANKRD36C	ENST00000456556.5	-32	ATGGCTGCAGGCTACAATTTGCAGCCGACCATT	MAAGYNLQPTI	0.000199681
rs116661617	2	96538311	C	G	+	ENSG00000196843.16	ARID5A	ENST00000454558.2	-211	ATGCCAGAGCCCGCAGCCCCTGTCAAAGGGAACAGGAAGCAGTCCACGGAGGGTGACGCCCTAGACCCACCTGCATCCCCCAAACCTGCTGGCAAGCAGAACGGAATCCAGAACCCCATCTCGCTGGAGGACTCCCCCGAGGCAGGCGGGGAGCGGGAGGAGGAGCAGGAGCGGGAGGAGGAGCAGGCCTTCCTGGTCAGCCTCTACAAGTTC	MPEPAAPVKGNRKQSTEGDALDPPASPKPAGKQNGIQNPISLEDSPEAGGEREEEQEREEEQAFLVSLYKF	0.0155751
rs2309267	2	97589720	T	A	-	ENSG00000196912.12	ANKRD36B	ENST00000258459.11	-35	ATGGAAGACGACGAGCGGGAGAGGTGGCCCACCCTC	MEDDERERWPTL	0.00159744
rs553051845	2	97589753	G	A	-	ENSG00000196912.12	ANKRD36B	ENST00000258459.11	-68	ATGGCTGCAGGCTACAATTTGCAGCCGACGATTAAGGAAGACGACGAGCGGGAGAGGTGGCCCACCCTC	MAAGYNLQPTIKEDDERERWPTL	0.000199681
rs547405244	2	98936034	G	A	-	ENSG00000196872.12	KIAA1211L	ENST00000397899.7	-107	ATGCGCACCGCGGCGGGAGCAGCCCCGGCTCGCCGCACCCCGCGGAAGGTGCCCTTCTCTGCGCGTCTCGCCGAGCCCGGGCCACGCTCCTGTCCCAGCGAGCTTGAC	MRTAAGAAPARRTPRKVPFSARLAEPGPRSCPSELD	0.000599042
rs181470779	2	99155036	C	T	+	ENSG00000144182.17	LIPT1	ENST00000393471.2	-17	ATGACCGGAAGCCGCAGC	MTGSRS	0.00259585
rs551578028	2	106138192	G	A	-	ENSG00000115652.14	UXS1	ENST00000409032.5	-65	ATGACGAGGAGGGAAGAGTTTGACCAGATATACCATCTGGCATCTCCAGCCTCCCCTCCAAACTAC	MTRREEFDQIYHLASPASPPNY	0.000599042
rs548931348	2	108654970	G	A	+	ENSG00000169756.16	LIMS1	ENST00000338045.7	-105	ATGGGAGTGACCCTGGCTGGGAAGCAGGGAGGCCTGGATATTGTTTCTCCTGGCTCTGTGTCCTGCCATTCTCGTCCCTGTGCTCAGAGCTCTCAAGCACCCACG	MGVTLAGKQGGLDIVSPGSVSCHSRPCAQSSQAPT	0.000199681
rs554026456	2	112433557	G	A	-	ENSG00000169629.11	RGPD8	ENST00000302558.7	-104	ATGCCGCTGCTTCAGTGGCTTGCAGGCACTTTCCTCTTGGAAGTGGCGACTGCTGCGGGGCTGAGCGGTGCTCGCACGCGTCTCGGGAGCCAGGTTGGCGGCGCG	MPLLQWLAGTFLLEVATAAGLSGARTRLGSQVGGA	0.0131789
rs141650264	2	112913005	C	T	+	ENSG00000125571.9	IL37	ENST00000263326.7	-8	ATGTTGAAA	MLK	0.000199681
rs3811050	2	113072596	C	T	+	ENSG00000136697.12	IL1F10	ENST00000393197.2	-143	ATGAATGGCCTGGGGAACCCGTGCAGCCCTTGGCTGAGTGGTTCTAAGCCCCAGCACGTCTGCCTCTGGCTTCACCCAGCCTCCTTTTCTAACTGCCCTTCTCTCCTCCCCATCAGTGAGGACCAGACACCACTGATTGCAGGA	MNGLGNPCSPWLSGSKPQHVCLWLHPASFSNCPSLLPISEDQTPLIAG	0.230631
rs368468801	2	113182409	G	A	+	ENSG00000125637.15	PSD4	ENST00000245796.10	-48	ATGAAAGCAGATGCTCCGGGGCACTCCTGGGCAGCTTTTGCTCAGTGG	MKADAPGHSWAAFAQW	0.000199681
rs150506625	2	117814745	G	A	+	ENSG00000088205.13	DDX18	ENST00000263239.7	-33	ATGGCGCCTTATTCTAGGCACTTGTTGGGCAGA	MAPYSRHLLGR	0.000798722
rs193243905	2	119230963	C	T	+	ENSG00000115107.20	STEAP3	ENST00000393110.7	-50	ATGGTGAGGCTGTCGAGTGACCTGAGAGCCTCAGACCCTCACGTCAGCCGG	MVRLSSDLRASDPHVSR	0.000399361
rs574172208	2	126686627	G	A	+	ENSG00000136732.16	GYPC	ENST00000356887.12	-33	ATGTGGAGCTTCCTGTCTGAGCCTGATCCGGGG	MWSFLSEPDPG	0.000399361
rs368995606	2	142130777	C	T	-	ENSG00000168702.17	LRP1B	ENST00000389484.7	-48	ATGCCGCCGAGCAGTCTCCAGCGCAGGCTTCCTTACCGGGCGACCACA	MPPSSLQRRLPYRATT	0.000199681
rs375427747	2	157597540	C	T	-	ENSG00000123612.16	ACVR1C	ENST00000409680.7	-258	ATGGCCGAGCCCCGCGGGAGCTGTCGTCGGGGCCGAATTCACTGCGCCAAGGTCCAGCGGAAAGCTGGGGCATCCCGGCGACCGCAGGGTGTCCCTTCGCAAATTCATCAGGCGAAGGGGAGGCGGAAGCTCCTGGCCGCTGCTCTGGGGGAGGGCTCCGAGCTCCAACCTGCAAGTCCAGGACTGAAGTGTGTATGTCTTTTGTGTGATTCTTCAAACTTCACCTGCCAAACAGAAGGAGCATGTTGGGCATCAGTC	MAEPRGSCRRGRIHCAKVQRKAGASRRPQGVPSQIHQAKGRRKLLAAALGEGSELQPASPGLKCVCLLCDSSNFTCQTEGACWASV	0.000199681
rs530929737	2	158366073	G	A	-	ENSG00000153237.17	CCDC148	ENST00000409187.5	-8	ATGGAAAAC	MEN	0.000399361
rs561836246	2	159904684	C	A	-	ENSG00000054219.11	LY75	ENST00000263636.5	-2	ATG	M	0.000199681
rs532782176	2	170178238	G	T	+	ENSG00000071909.18	MYO3B	ENST00000408978.8	-50	ATGAATGAGAATCCAATCTCTCATAAGCCGGATTCAGAAAATAGGTCATCG	MNENPISHKPDSENRSS	0.000199681
rs548198220	2	179745868	G	A	-	ENSG00000144331.20	ZNF385B	ENST00000409343.5	-131	ATGTGGTGCTGTCACACAGATAATCAGGGCTGGAGCCAAGTCTCGGTAGCGCTGTGCATTATCCTGGTCACATACTGGAAGTTTTGTTTATCCAACTTGGTTGCTCTTGAAGCTGGTGAGAGCCCTGCCAGG	MWCCHTDNQGWSQVSVALCIILVTYWKFCLSNLVALEAGESPAR	0.000399361
rs543706485	2	189762712	C	T	-	ENSG00000128694.12	OSGEPL1	ENST00000264151.10	-48	ATGCTAGCTACTGCCGCCCAAGTGGAAGGAATTATCTATAGAGTAAGT	MLATAAQVEGIIYRVS	0.000199681
rs139716490	2	191847085	G	C	-	ENSG00000168497.5	CAVIN2	ENST00000304141.5	-160	ATGAGCGTAGCCAGTTGTTGCCTGTCTGAACCTCTGCCAGTCCTGGAGACTGGTGCCCTGAGCTCCAACCAGCGGGCCTCATCCTACACCCTCACCACCGCAACTTCTCACCCGAGCAAGAAGCAGCTCCCAGAGAGAAAGAACGTTCCCACCTGCCTAGCC	MSVASCCLSEPLPVLETGALSSNQRASSYTLTTATSHPSKKQLPERKNVPTCLA	0.000399361
rs555126144	2	197785057	G	A	-	ENSG00000152430.17	BOLL	ENST00000392296.8	-17	ATGCAAACATCAAACCAG	MQTSNQ	0.000399361
rs563225338	2	207167233	G	C	-	ENSG00000118263.15	KLF7	ENST00000421199.5	-91	ATGTCTCTATGTCTACATCCCAACTCCAGAAAACGAGAAATCGAGTTCCTCCTCTCACCATCGAAGCTCTGCAGACACCTCGCTGGAGACCCC	MSLCLHPNSRKREIEFLLSPSKLCRHLAGDP	0.000199681
rs201671407	2	207624410	G	A	-	ENSG00000144401.14	METTL21A	ENST00000272839.7	-35	ATGGCAGGTCTGAGCAGAGGGCGGGGTGCAGGCGGA	MAGLSRGRGAGG	0.000199681
rs537494580	2	210476527	G	A	-	ENSG00000115365.11	LANCL1	ENST00000443314.5	-131	ATGGCTCGATGGCCCTGGAGCTGGAGGAAGGGGGATACCTGGGCGCCGCCGCCGCCCTCGCAACTCGGCCGAGGCCCCTATCTCAACCTAGTTTCTGTTTTTCCCCTGTTCTGCAGGCTTGCTTCCGGCGTC	MARWPWSWRKGDTWAPPPPSQLGRGPYLNLVSVFPLFCRLASGV	0.000599042
rs182391979	2	210476657	C	T	-	ENSG00000115365.11	LANCL1	ENST00000233714.8	-27	ATGGGAACGGGGCTTGCTTCCGGCGTC	MGTGLASGV	0.000199681
rs571369438	2	216659708	C	T	+	ENSG00000115457.10	IGFBP2	ENST00000456764.1	-29	ATGCTTGTTGGACAGACATCACGAAGCTTC	MLVGQTSRSF	0.000199681
rs577957104	2	218261026	C	T	+	ENSG00000179921.15	GPBAR1	ENST00000519574.2	-236	ATGGGCAGAGCCTGGGTAGGAGAGCCTGGCCCCGCTGTCCCCACTGGGTGGAGACACCATGCACTTGGTCCACTTGTGCTCTTCAGCCAGGACACCAGACATGGTCCAAACCGCTGCAGGGCTGGCTGCAGCAACTCCCTGACACTCAGGAAGGCCCAGGCTGGGCAGGCAATACCTGCTCCCAACAGCCATGCATGCCGGCTGCCGCTCCAGGACTCCCCTGTCCCCAGGACCAAG	MGRAWVGEPGPAVPTGWRHHALGPLVLFSQDTRHGPNRCRAGCSNSLTLRKAQAGQAIPAPNSHACRLPLQDSPVPRTK	0.000199681
rs556372659	2	218608069	C	T	+	ENSG00000115556.14	PLCD4	ENST00000417849.5	-35	ATGGTGATCTGGTGCCAGCTGGTGGAACAGTGGGTG	MVIWCQLVEQWV	0.000599042
rs563324665	2	218860036	C	T	+	ENSG00000115596.4	WNT6	ENST00000233948.4	-2	ATG	M	0.000399361
rs537039365	2	219229827	C	T	+	ENSG00000163516.13	ANKZF1	ENST00000323348.9	-104	ATGGGGATTGTTGTGTTGCAGAAATCCGGCAATCGACCTGAGGACTTGCGAGCCGCTCAGCTCCCGGGACGTTTGGAGCTGCTGCTAAATAATTTCTGCTCAGCC	MGIVVLQKSGNRPEDLRAAQLPGRLELLLNNFCSA	0.000599042
rs45476301	2	219254253	G	T	-	ENSG00000127824.14	TUBA4A	ENST00000392088.6	-201	ATGGATGACCGGTGCCTCCAGGACGCAGGTGCAGGTGAGACTCGCCCTGCCACAGCACCCTGCATCTCCGCGGAGGCCCTCGGGAGCCCAGCGTGTCTGCTCAAAACGAGGAAAGAATGGTTAAAGCCCGAATCGCGACTCTTAATCCCAGCGGGACAGCGTGAATGCATCTCAGTCCACGTGGGGCAGGCAGGTGTCCAG	MDDRCLQDAGAGETRPATAPCISAEALGSPACLLKTRKEWLKPESRLLIPAGQRECISVHVGQAGVQ	0.0257588
rs681747	2	219597918	G	T	+	ENSG00000144589.22	STK11IP	ENST00000456909.6	-32	ATGTTCGGCTCCGCCCCCCAGCGTCCCGTGGCC	MFGSAPQRPVA	0.833267
rs569077483	2	221574034	G	A	-	ENSG00000116106.12	EPHA4	ENST00000409938.5	-107	ATGTCGCCCTATAACCCTCCCGCTTTATTTAGGATCCGCTTTTCCGAGAGCAGCCACTCAGGCAACCCCCGGAAGAAGCGGCAGGAGCAGCGTTGGCACCGGCGAACC	MSPYNPPALFRIRFSESSHSGNPRKKRQEQRWHRRT	0.000199681
rs544690172	2	230342139	G	A	+	ENSG00000185404.16	SP140L	ENST00000458341.1	-189	ATGAGAGTCCGTGGGCGTAGGACCTTCCGAGCCAGGCTGTTCACGGAAGACCAGGATGTAGATGAGGGACTTGTCTATGACACTGTATTCAAGCACTTCAAAAGACATAAGCTGGAGATATCAAATGCAATAAAAAAGACATTTCCATTCCTTGAGGGCCTCCGCGATCGGGAACTCATCACAAATAAA	MRVRGRRTFRARLFTEDQDVDEGLVYDTVFKHFKRHKLEISNAIKKTFPFLEGLRDRELITNK	0.000199681
rs374165740	2	230996211	C	T	+	ENSG00000173699.16	SPATA3	ENST00000424440.5	-23	ATGTTTAGGTTGGGAGGATCTACC	MFRLGGST	0.000399361
rs564372893	2	231781794	C	T	+	ENSG00000144524.17	COPS7B	ENST00000409091.5	-173	ATGGGAAGACCCTTCTCACCCTCAAAAGAAGATGACAGCCCGCAGAGAGTTAACTTCTGTTTACATGGAACTCAGACATCTGCAAATCATGCCAACAAGGAGAGCCTGCCAGAACTGAGCACAGCTCAGCAGAACAAGCTGAAGCATCTTACCATCGTGAGCTTGGCATCAAGA	MGRPFSPSKEDDSPQRVNFCLHGTQTSANHANKESLPELSTAQQNKLKHLTIVSLASR	0.000199681
rs373182987	2	240629666	C	T	+	ENSG00000178623.12	GPR35	ENST00000438013.3	-287	ATGTGGAGCTCCTTCTGCCTCCTTTCCTGCCCCATGACAGCAGGCAGATCCCAGGAGAGAAGAGCTCAGGAGATGGGAAGAGGATCTGTCCAGGGGTTAGACCTCAAGGGTGACTTGGAGTTCTTTACGGCACCCATGCTTTCTTTGAGGAGTTTTGTGTTTGTGGGTGTGGGGTCGGGGCTCACCTCCTCCCACATCCCTGCCCAGAGGTGGGCAGAGTGGGGGCAGTGCCTTGCTCCCCCTGCTCACTCTCTGCTGACCTCCGGCTCCCTGTGCTGCCCCAGGACC	MWSSFCLLSCPMTAGRSQERRAQEMGRGSVQGLDLKGDLEFFTAPMLSLRSFVFVGVGSGLTSSHIPAQRWAEWGQCLAPPAHSLLTSGSLCCPRT	0.000199681
rs114292262	2	240629792	C	T	+	ENSG00000178623.12	GPR35	ENST00000438013.3	-161	ATGGCACCCATGCTTTCTTTGAGGAGTTTTGTGTTTGTGGGTGTGGGGTCGGGGCTCACCTCCTCCCACATCCCTGCCCAGAGGTGGGCAGAGTGGGGGCAGTGCCTTGCTCCCCCTGCTCACTCTCTGCTGACCTCCGGCTCCCTGTGCTGCCCCAGGACC	MAPMLSLRSFVFVGVGSGLTSSHIPAQRWAEWGQCLAPPAHSLLTSGSLCCPRT	0.00698882
rs537112828	2	241690548	G	A	+	ENSG00000168395.15	ING5	ENST00000636051.1	-63	ATGTCCTTCGTACTGCCACTGACAGCCTCAGGCCTGATTTCCAGCACTGTCTGTCCAGGAGCA	MSFVLPLTASGLISSTVCPGA	0.000399361
rs3732712	3	5188350	C	T	+	ENSG00000134109.11	EDEM1	ENST00000445686.1	-185	ATGCGCTTCCTTCCGCCCTCCGCGCCGGGGTGCAGCCCTCTGTCCTCCGGGGCCCCCGAGGGCGCCAGGGCCGTTAGGGTCCCGGGCAGCGCTCCCGCGCCCTGTCCCGTTTCAAATCTGAACATCAATGATGTACTAGGGAACTACTCATTGACTCTTGTTGATGCATTGGATACACTTGCAATA	MRFLPPSAPGCSPLSSGAPEGARAVRVPGSAPAPCPVSNLNINDVLGNYSLTLVDALDTLAI	0.000199681
rs572180502	3	11017150	C	T	+	ENSG00000157103.12	SLC6A1	ENST00000287766.10	-62	ATGTGGACCGGGGGTGACATCGCACGTCCATCTGCCAGGACCCCTGCGTCCAAATTCCGAGAC	MWTGGDIARPSARTPASKFRD	0.000199681
rs566479311	3	13480376	G	A	+	ENSG00000163517.15	HDAC11	ENST00000405025.5	-153	ATGGGCTCCCAGGGGTCCCGGTGGGCGGGCGCGCTAGGGCGAGGGCGGGGACGGCCGGGCGGGCGCGCCAGGCTACACACAACCCAGCTGTACCAGCATGTGCCAGAGACACGCTGGCCAATCGTGTACTCGCCGCGCTACAACATCACCTTC	MGSQGSRWAGALGRGRGRPGGRARLHTTQLYQHVPETRWPIVYSPRYNITF	0.000399361
rs186619585	3	14819007	C	T	+	ENSG00000154783.11	FGD5	ENST00000285046.9	-65	ATGCCAGTGACCGCGCCCAAATTCCCTTCCTCAGCCAGGCCCGAGAGTCTTCACAGTCCAAACTCC	MPVTAPKFPSSARPESLHSPNS	0.000199681
rs56934790	3	15498649	G	A	-	ENSG00000206561.13	COLQ	ENST00000383781.8	-62	ATGAATCTCAGCCTGTCTCCGGCTAGTGTTCCCTGGCCAGTCCGCTTTGGGCCCTGCCTCACA	MNLSLSPASVPWPVRFGPCLT	0.00599042
rs372127289	3	15601506	A	T	+	ENSG00000169814.13	BTD	ENST00000427382.2	-158	ATGCGGAATCATCCAGCAAGGCAAACGCGAAATCGGCAGCACGCCACCTCTGGTACTGCACCTCTGACGGACAGGAGGGCAACCAACTGCCTTAAACAACGGGAAGGAAGAGGCGGTCTAAATTCGTCCACTTCCCGGGAGAGATTTGTGGTCTGCATT	MRNHPARQTRNRQHATSGTAPLTDRRATNCLKQREGRGGLNSSTSRERFVVCI	0.000199681
rs574900000	3	32391692	C	T	+	ENSG00000153551.13	CMTM7	ENST00000334983.9	-215	ATGAGGGCCGGGACTGCCGCTACCTTTCTGGAAGGCGCCGGCCGGCCAGTCACCGGAGGGATCCCGCCAGAGGCGGCTCCGCGTCTCCAGCAGCGGGGCAGGGACCCGGGCGCCCCGCCCTCGCCAGCGCCCGCCCCCGCCCGCCCCCGGCCCGCCCTCTGTATCTGGCCCCTGGGCAGCTGCCCGGGGAGGCGGCCAGCGAGCTGGGGCCGCGCA	MRAGTAATFLEGAGRPVTGGIPPEAAPRLQQRGRDPGAPPSPAPAPARPRPALCIWPLGSCPGRRPASWGRA	0.000199681
rs142830858	3	32695570	C	T	+	ENSG00000182973.18	CNOT10	ENST00000454516.6	-56	ATGTGGTGCATTTCTTTTCTGCTTAGTTCAAACCTAAAGGCAATTGTTTATTTAGAA	MWCISFLLSSNLKAIVYLE	0.000399361
rs539585002	3	33718067	C	A	-	ENSG00000163539.17	CLASP2	ENST00000359576.9	-65	ATGCTGGGCGGCTCTCGGCGAAAGTTGGCCGCTCACAGACTGGCAGGCGGGCGGGCGGCCGCAGCC	MLGGSRRKLAAHRLAGGRAAAA	0.000199681
rs549690143	3	38346846	C	T	+	ENSG00000093217.10	XYLB	ENST00000207870.7	-23	ATGCGCAGCCTTACCCGAAAGGCC	MRSLTRKA	0.000199681
rs550126356	3	43621929	G	A	-	ENSG00000160746.12	ANO10	ENST00000292246.7	-32	ATGTGGAGCGCTGCGGCGGCTGATTTGTCAAAG	MWSAAAADLSK	0.000199681
rs73074478	3	44629125	C	A	+	ENSG00000186448.15	ZNF197	ENST00000344387.9	-30	ATGGAGAGGAGCCTTTTTCAAAAAACAACA	MERSLFQKTT	0.00539137
rs182135903	3	45886617	G	A	+	ENSG00000173585.16	CCR9	ENST00000395963.2	-54	ATGCCTGCTGTCCCAGGGAGAGTTGCATCGCCCTCCACAAGCCCTATTCCTAAC	MPAVPGRVASPSTSPIPN	0.00199681
rs189276123	3	46027429	C	A	-	ENSG00000173578.7	XCR1	ENST00000309285.3	-44	ATGTGTAGATTCAGATGCTCTAAACGTCCCTGCCATCTGGTCCAG	MCRFRCSKRPCHLVQ	0.000399361
rs188083799	3	46208305	G	A	-	ENSG00000163823.4	CCR1	ENST00000296140.4	-35	ATGGACAAAGTCCCTTGGAACCAGAGAGAAGCCGGG	MDKVPWNQREAG	0.000599042
rs73085185	3	47816111	C	T	+	ENSG00000132153.15	DHX30	ENST00000348968.8	-74	ATGTCTGCTGTAACTCTATATCGGGCCCAGCACAGGCAGCGTCAGTGCAAACTTCCCCCACCCCGCCTTCCACCC	MSAVTLYRAQHRQRQCKLPPPRLPP	0.00579073
rs571694820	3	48089053	C	T	-	ENSG00000047849.21	MAP4	ENST00000360240.10	-300	ATGGCGGCAGGGCCAGCACCCATTGGTCCGCCACAGCCCTCCGCCCTCCCCCTCGCCACGCTTATTGGCCGGAGCGGCGGCGCTCGCCGGGTAGGCGGTGGCGGCGTCCCTCCCTTGCGCCGGCCCTCAAGAGGCGACGAGGAAGCGGCCGCCTCCCTGCGCCCCGCCCCTCCGGCTAGCTCGCTGGCTCCCGGCTCCTCCCGACGTCTCCTACCTCCTCACGGCTCTTCCCGGCGCTCTCCTGGCTCCCTTCTGCCCCAGCTCCGTCTCGGCGGCGGCGGGCAGTTGCAGTGGTGCAGA	MAAGPAPIGPPQPSALPLATLIGRSGGARRVGGGGVPPLRRPSRGDEEAAASLRPAPPASSLAPGSSRRLLPPHGSSRRSPGSLLPQLRLGGGGQLQWCR	0.000599042
rs200056398	3	48621761	G	A	-	ENSG00000183396.3	TMEM89	ENST00000330862.3	-5	ATGGCC	MA	0.000199681
rs184982619	3	48685912	C	T	-	ENSG00000213672.8	NCKIPSD	ENST00000294129.7	-105	ATGTGTCACGGGGCGGGACAACCGCGGCGCGGCTCGGCGCTCCCGGCCTGGCGTTGTGGCGCCGCAGCCCTTGCCACCTTCCCTGCACCTGCCCTGCCCGGCCTC	MCHGAGQPRRGSALPAWRCGAAALATFPAPALPGL	0.00698882
rs41291730	3	50350656	A	C	-	ENSG00000114388.12	NPRL2	ENST00000232501.7	-4	ATGGCC	MA	0.00179712
rs531738256	3	51995778	C	T	-	ENSG00000162244.11	RPL29	ENST00000479017.5	-18	ATGACCGACCGTGCAGAC	MTDRAD	0.000599042
rs572069517	3	52154541	T	C	-	ENSG00000164087.7	POC1A	ENST00000394970.6	-169	ATGCAGCTCTGCTTCCAGTCGTCGGGCAAAAAGCTGAGGCGCTTCTCCTTTAATTGCGGTGGGCGGGGCGTGCCGACGCGGCCCGCGTTGCTATTGGTGGCCGTTGGGGGCGCGGAAACTGAACGGGCCGCAACGGCCACCGCAGCTGCCTTCGGCGCCGCCAGCCCCGCC	MQLCFQSSGKKLRRFSFNCGGRGVPTRPALLLVAVGGAETERAATATAAAFGAASPA	0.000199681
rs549071088	3	52198176	A	T	+	ENSG00000023330.15	ALAS1	ENST00000310271.6	-101	ATGGGCAACGAGCGTTTCGTTTGGACTTCTCGACTTGAGTGCCCGCCTCCTTCGCCGCCGCCTCTGCAGTCCTCAGCGCAGGAGCCAGCATACTTCCTGAAC	MGNERFVWTSRLECPPPSPPPLQSSAQEPAYFLN	0.000199681
rs572915163	3	57292041	G	A	-	ENSG00000239388.8	ASB14	ENST00000389601.3	-8	ATGTTTCAC	MFH	0.000199681
rs184193660	3	58627059	G	A	-	ENSG00000168309.18	FAM107A	ENST00000474531.5	-65	ATGCCAGCAGGGAGGACCCCAGCCTGGCCCCTGCAGCCCACCCAGGCCTGGTGCCCACTTCGTGCC	MPAGRTPAWPLQPTQAWCPLRA	0.000199681
rs192246695	3	63819457	G	A	+	ENSG00000163632.13	C3orf49	ENST00000295896.12	-15	ATGAAGTTGAGAGCA	MKLRA	0.000599042
rs537840379	3	69763647	C	T	+	ENSG00000187098.15	MITF	ENST00000472437.5	-98	ATGGTTCAGTGGACTCAATGTTCCGCCAAAGGGCCAAGGCAGCCCTGCAGTTCCGCCGAGCATCCTGGGGCCTCCAAGCCTCCGATAAGCTCCTCCAGT	MVQWTQCSAKGPRQPCSSAEHPGASKPPISSSS	0.000399361
rs375182178	3	98497650	T	G	+	ENSG00000231861.2	OR5K2	ENST00000427338.2	-31	ATGCCTCTACAATTTTTTTCAGAGAGGTCAGGA	MPLQFFSERSG	0.00539137
rs531202710	3	100713673	C	G	+	ENSG00000114354.14	TFG	ENST00000240851.9	-13	ATGCTGGAGTCCACC	MLEST	0.000199681
rs557386873	3	101561991	C	G	+	ENSG00000174173.7	TRMT10C	ENST00000309922.7	-25	ATGTCTGCACTCCTGGGGTTTTGTTAC	MSALLGFCY	0.000199681
rs554553134	3	105868747	G	A	-	ENSG00000114423.21	CBLB	ENST00000264122.8	-26	ATGGCGCCGAAAGAACTAAAATTCCAG	MAPKELKFQ	0.000199681
rs9815471	3	114237295	G	A	-	ENSG00000174255.6	ZNF80	ENST00000619534.1	-221	ATGAACCCGCCAGAAGGAAGAAACTCCGAACACATCCGAACATCAGAAGGAACAAACTCTAGACGCGCCACCTTAAGAGCTGTAACACTCACCACAAGGGTCCGCGGCTTCATTCTTGAAGTCAGTGAGACCAAGAACCCACCAATTCCGGACACAGTTGGAAATGCAGAAGGGCACTTGAGTTTGGCTGCAGTCTCCCACACGGAGACCTTCTGGAGGAAG	MNPPEGRNSEHIRTSEGTNSRRATLRAVTLTTRVRGFILEVSETKNPPIPDTVGNAEGHLSLAAVSHTETFWRK	0.0071885
rs536067654	3	116445040	C	T	-	ENSG00000185565.12	LSAMP	ENST00000490035.7	-9	ATGGCCACC	MAT	0.000399361
rs565361070	3	119579814	C	T	+	ENSG00000144843.11	ADPRH	ENST00000478927.5	-74	ATGCCCGTCGCTCGCGCGTTCCAGTCCAGGCTACAGCAGACACCCTCTCCAGAGCCCAGCAATTGTGAGGGACTG	MPVARAFQSRLQQTPSPEPSNCEGL	0.000998403
rs201869234	3	119703063	C	A	+	ENSG00000183833.16	MAATS1	ENST00000273390.9	-36	ATGGTCCCTTGCTGGCGGGAGGAAAGAGGCGGCACC	MVPCWREERGGT	0.000199681
rs557415131	3	122992787	G	A	-	ENSG00000082684.15	SEMA5B	ENST00000616742.4	-41	ATGGTGAGTGGTTCCAGCTGGTGCCTGGCCTGTGTCTCTTGG	MVSGSSWCLACVSW	0.000199681
rs375785544	3	123367945	G	A	-	ENSG00000173175.14	ADCY5	ENST00000491190.5	-8	ATGGAAGAC	MED	0.000199681
rs577955918	3	125936920	C	T	-	ENSG00000189366.9	ALG1L	ENST00000340333.7	-45	ATGGGAGTGACCCGATTTCCCAGCTCAGAACCTGAGGACGCAGCC	MGVTRFPSSEPEDAA	0.000199681
rs182561248	3	127196614	G	A	+	ENSG00000214324.5	C3orf56	ENST00000624688.2	-72	ATGTGGCCTCAGCTTGCAGAGGAGTGCACTTGCCAGACACTTCGGGGCTTTGAAGAGCACAGCTCATCTAAG	MWPQLAEECTCQTLRGFEEHSSSK	0.000199681
rs563078372	3	137998848	G	A	+	ENSG00000066405.13	CLDN18	ENST00000343735.8	-21	ATGTCGACACTGTGCGCCACC	MSTLCAT	0.000199681
rs185007152	3	138132269	C	T	-	ENSG00000118017.3	A4GNT	ENST00000236709.3	-84	ATGAGATCTGTGTTCTCCTTGGTTAGAGCTAACATTTTTGGTGAGGAAAGCACTGCAGGAGCAGGCTGGCACAGAGAAGAGGAC	MRSVFSLVRANIFGEESTAGAGWHREED	0.000199681
rs570658246	3	138329451	C	A	-	ENSG00000181322.14	NME9	ENST00000333911.8	-116	ATGGGGGCTTGTCTGAAGGAGGCTCTGGGCTTGCTGATCCACGCAGCGGTTTGTCGCGAGGCTGCGGGGGAACGGCCCACGGCCGCGGTAACAGGGCTTCGTCTTCTTTGCAGAGCC	MGACLKEALGLLIHAAVCREAAGERPTAAVTGLRLLCRA	0.000199681
rs554825570	3	139044860	G	T	-	ENSG00000233701.3	PRR23C	ENST00000413199.1	-240	ATGCGTCAGGAAGGCCCAAGTTTCCATCGCGCGAGGCTGAGCCACACAGCGTGCGAGGTTCCCCCAGCAGCAGCACCGACTCCGATCTCCGGGAGGCGCCCCCAGAGCTCCGAGGACTCGCCCCGCGTCGCGCGGTCCTGCCGACACCTGTTACCTCAAAGAGGACTTCGCCGCCCCGAGCCCCCCGCACCCACGTCCCCTGCCAGGCCCAGGAGCGCCGTCCGCAGCGCCGTCGAGGTG	MRQEGPSFHRARLSHTACEVPPAAAPTPISGRRPQSSEDSPRVARSCRHLLPQRGLRRPEPPAPTSPARPRSAVRSAVEV	0.000199681
rs138258364	3	147404106	G	A	-	ENSG00000174963.17	ZIC4	ENST00000525172.6	-8	ATGCCCAGC	MPS	0.00199681
rs535148653	3	148698128	G	A	+	ENSG00000144891.17	AGTR1	ENST00000404754.2	-69	ATGAGTCCGCGCGGACCGCCAGGTGTATTTGATATAGTGTTTGCAACAAATTCGACCCAGGTGATCAAA	MSPRGPPGVFDIVFATNSTQVIK	0.000199681
rs551435203	3	148731293	C	T	+	ENSG00000144891.17	AGTR1	ENST00000474935.5	-71	ATGTTGTTCAGATTTGCCCTGAGGGGTGTATTTGATATAGTGTTTGCAACAAATTCGACCCAGGTGATCAAA	MLFRFALRGVFDIVFATNSTQVIK	0.000199681
rs192904546	3	156829317	A	G	+	ENSG00000197980.12	LEKR1	ENST00000356539.8	-13	ATGTTTTGGGAAGTT	MFWEV	0.00119808
rs577396360	3	161221313	C	A	+	ENSG00000169251.12	NMD3	ENST00000351193.6	-117	ATGTGGCGGAGACAGCCAGGTTGGCAGCTGACGGGACAGCCGGGGTCTATTTTGTTGCGGGTTTTCAGCAAATCCAGGGCTGGTCTGGAGGCGCGAAAACTTAAGGCATACAGAACG	MWRRQPGWQLTGQPGSILLRVFSKSRAGLEARKLKAYRT	0.000199681
rs567393284	3	171792851	T	C	-	ENSG00000075651.16	PLD1	ENST00000331659.2	-43	ATGGCTGGTGTCCTCCTGAAGAGGATTTATGCCAAAAGGAGTCAC	MAGVLLKRIYAKRSH	0.000798722
rs189050474	3	174859360	G	A	+	ENSG00000177694.16	NAALADL2	ENST00000454872.6	-48	ATGACACAACTTGAAACTGCTTGGCCCTCTTTAAAAAGAAATAATAAA	MTQLETAWPSLKRNNK	0.000399361
rs368645371	3	178558975	C	T	+	ENSG00000197584.12	KCNMB2	ENST00000432997.5	-77	ATGCGCTGTGGGTCTTTTTGCCATTCCTCCAGGACATCCACCATAAGGAAAGGAGACCCTGGACCAACATTCTCTAAG	MRCGSFCHSSRTSTIRKGDPGPTFSK	0.00359425
rs200417313	3	183427997	G	A	-	ENSG00000053524.12	MCF2L2	ENST00000328913.7	-20	ATGGAATGGTTTTTCAGTGAA	MEWFFSE	0.000199681
rs111412467	3	187291291	C	T	-	ENSG00000127241.16	MASP1	ENST00000392470.6	-120	ATGTTCCTCCTCTGGAAAGAGCATTGCTTTCTCTCTTCCAGCACTTTGTGGCTGCTTCTCTATTATGCTCTGTGCTTCTCCCTGTCAAAGGCTTCAGCCCACACCGTGGAGCTAAACAAT	MFLLWKEHCFLSSSTLWLLLYYALCFSLSKASAHTVELNN	0.000199681
rs575362109	3	187745313	A	G	+	ENSG00000285938.1	AC072022.2	ENST00000648485.1	-1	ATG	M	0.000399361
rs528373704	3	191282203	T	A	-	ENSG00000188958.9	UTS2B	ENST00000340524.9	-14	ATGGTTTTTTTTAAC	MVFFN	0.000399361
rs144911830	3	194398299	G	A	-	ENSG00000178732.5	GP5	ENST00000401815.1	-17	ATGGTTGCTTTTTCAGAC	MVAFSD	0.000199681
rs528370348	3	196566916	G	A	-	ENSG00000185798.8	WDR53	ENST00000332629.7	-56	ATGGCAGACCGTCTCCTGAGCGCCCCAGGTAGAATTTCAAAAGTCTCCGGGACCATT	MADRLLSAPGRISKVSGTI	0.000199681
rs540699613	3	196868062	C	T	+	ENSG00000119231.11	SENP5	ENST00000419026.5	-29	ATGAGGGTAGCAGGATTCCTAGATGAGGTT	MRVAGFLDEV	0.000199681
rs558445172	3	196942352	A	C	-	ENSG00000114503.11	NCBP2	ENST00000447325.5	-325	ATGGTGTCGCCTCCCATTCAGCTGAAATCCGCAAACGCCAAGTGGGGCCCCGGTGCCTGCTGGCGAGGCAGGGAATGGGTGCTGGAAGGGCGCTTGGATATCACTGAAGCCACTTGCTCTGGAAGACGGGGAACTGGAGGCTCGCTTATCCCATTCGCTCGCAGCCGCTCCCTGTACCCCAGCCAGTGCCGAGAGGGTGACAATGAAGAACAAGAAAAATTACTGAAGAAAAGCTGTACGTTATATGTTGGAAATCTTTCTTTTTACACAACTGAAGAACAAATCTATGAACTCTTCAGCAAAAGTGGTGACATAAAGAAAATCATT	MVSPPIQLKSANAKWGPGACWRGREWVLEGRLDITEATCSGRRGTGGSLIPFARSRSLYPSQCREGDNEEQEKLLKKSCTLYVGNLSFYTTEEQIYELFSKSGDIKKII	0.000199681
rs182520079	4	125198	G	A	+	ENSG00000250312.8	ZNF718	ENST00000609714.1	-192	ATGCGCCTCCTCCGCGTGGCTGTTCCTGAATACGCTGGTGTCTGTTCGCATCTTTTAGAATACGCTGGTGTCGGTGCGCACAGCGCTTCTCTTAGTTCTGAACTCTTAACATTCAAGGATGTGGCCATAGAATTCTCTCCAGAAGAGTGGAAATGTCTGGACACTTCCCAGCAGAATTTATATAGAGATGTG	MRLLRVAVPEYAGVCSHLLEYAGVGAHSASLSSELLTFKDVAIEFSPEEWKCLDTSQQNLYRDV	0.000199681
rs559995692	4	499277	C	A	+	ENSG00000174227.16	PIGG	ENST00000504346.5	-135	ATGCAGCAGGGCGAGGCTCCAGGAGCCAGTTCTAACTGGACCACGCTGCCACCACCTCTCTTCAGTAAAGTTGTTATTGTTCTGATAGATGCCTTGAGAGATGATTTTGTGTTTGGGTCAAAGGGTGTGAAATTT	MQQGEAPGASSNWTTLPPPLFSKVVIVLIDALRDDFVFGSKGVKF	0.000199681
rs564156739	4	1309950	C	T	+	ENSG00000090316.16	MAEA	ENST00000505839.1	-122	ATGTCCAGAGAGGCCTTTCCTTTTCTGGTGGCGGTCTGGAATGTGCTGGTGCCCTACGAGACGCTGAACAAACGCTTTCGCGCCGCTCAGAAGAACATTGACCGGGAGACCAGCCACGTCACC	MSREAFPFLVAVWNVLVPYETLNKRFRAAQKNIDRETSHVT	0.000199681
rs564169301	4	2418626	C	T	-	ENSG00000159733.13	ZFYVE28	ENST00000290974.6	-303	ATGTCAGTGAGCAGCGAGGAGCCGCGCGCCCCCGTGCCCGCGTCTGTCCGTGCGCCCGAGCGCCCACTCCCGGGTCTGAGGTCTGCCCGGCGCGCCGCTTGCAGAGCATACTCAGGGCCGCGCACCTGCCCCGCGCACCTGCCCGCCGCCCGCTCGGCGCTCCGGGCTTCGCTAGCCAGCCTCCCTGCGACAGCGCGGGGGCTCCGGCCGTGCCTCCGCGTCCGCCCCGCGCCTCAGCCGGGCCCGGGCGCAGCGCTGCGGAGGGCGAGGGCCGCCCGGAGTCCGGCCAGGGCCGGCGCGGCG	MSVSSEEPRAPVPASVRAPERPLPGLRSARRAACRAYSGPRTCPAHLPAARSALRASLASLPATARGLRPCLRVRPAPQPGPGAALRRARAARSPARAGAA	0.000599042
rs530785698	4	3441898	C	T	+	ENSG00000109758.8	HGFAC	ENST00000382774.7	-104	ATGTGGGAGGCAGCCAGGGTTAATCATTTCCACGAAGCCTTGACCCCACCTGCCTTGGCCGCTCTGCTCCCGCCTCCCACTGCCCCTCAGGCCAGCTCAGGAGCC	MWEAARVNHFHEALTPPALAALLPPPTAPQASSGA	0.00239617
rs546552868	4	4541978	C	A	-	ENSG00000168818.10	STX18	ENST00000306200.7	-14	ATGGTGCGGGTCGCT	MVRVA	0.000199681
rs551824637	4	4542003	C	T	-	ENSG00000168818.10	STX18	ENST00000306200.7	-39	ATGGGCGGGCCTAGTGTGGGGCTGAGGGTGCGGGTCGCT	MGGPSVGLRVRVA	0.000199681
rs181283287	4	5139715	G	A	+	ENSG00000152953.13	STK32B	ENST00000510398.1	-153	ATGCTGGGGAAAAAATGGAATGTGCTGCAAATTCCCCTGTGGATAAGGGTGGACGGCTGCTCTGTCAACTTTGACCATTTTCAGATTCTGCGGGCCATTGGTAAAGGGAGTTTTGGAAAGGTATGCATCGTGCAGAAGCGAGACACTAAGAAA	MLGKKWNVLQIPLWIRVDGCSVNFDHFQILRAIGKGSFGKVCIVQKRDTKK	0.000399361
rs184003867	4	6413932	G	A	-	ENSG00000074211.14	PPP2R2C	ENST00000515571.5	-11	ATGAAGACGCTG	MKTL	0.000399361
rs528687904	4	21544407	G	A	-	ENSG00000185774.16	KCNIP4	ENST00000509207.1	-41	ATGTCCAACCTACAGAACTACAGCGTGGAAGATGAACTGGAG	MSNLQNYSVEDELE	0.000599042
rs558546790	4	39458490	C	T	-	ENSG00000163682.16	RPL9	ENST00000449470.6	-51	ATGGAAAAACGGGCCTTGCGTCGGCCTCACCCCCAGTGTTTGTGTTTCAGA	MEKRALRRPHPQCLCFR	0.000199681
rs2174728	4	41981770	C	T	+	ENSG00000182308.7	DCAF4L1	ENST00000333141.7	-23	ATGAGGAACATTCCGCAGGAGGAA	MRNIPQEE	0.0433307
rs529806856	4	46475108	T	C	-	ENSG00000151834.15	GABRA2	ENST00000510861.5	-52	ATGGCAACATTACAACTACAGAACCTGTATGTCATCTTGACATTAGCGGCGGTG	MATLQLQNLYVILTLAAV	0.000199681
rs546434902	4	47914461	C	T	-	ENSG00000170448.12	NFXL1	ENST00000507489.2	-99	ATGTGCTTCTTGCTCCGCGGTTTATTTCTGTACCTAGTCCTCCCTCCCCTCTTCGGTCCATCTCCAAAGCCCGGGCTTGGCGGGGACTCGCCCTCCGGG	MCFLLRGLFLYLVLPPLFGPSPKPGLGGDSPSG	0.000199681
rs548766860	4	53558114	G	A	-	ENSG00000072201.13	LNX1	ENST00000306888.6	-149	ATGTGGCTTAATCTGAAGGTTCTCAGTCAAATTCTTTGTGATCTACTGATTGTGGGGGCATGGCAAGGTTTGCTTAAAGGAGCTTGGCTGGTTTGGGCCCTTGTAGCTGACAGAAGGTGGCCAGGGAGAAGGCAGCACACTGCTCGGAGA	MWLNLKVLSQILCDLLIVGAWQGLLKGAWLVWALVADRRWPGRRQHTARR	0.000199681
rs562381025	4	56656426	C	A	-	ENSG00000171476.22	HOPX	ENST00000317745.11	-95	ATGTCCCCCTTTCGGGAGGAAGTTTTTAAGGGGATTTCTCAAAATCACCCCCGCGCTTCCTTCACTCCTTCCTTAGAGCCGGAGCGCGCAGGGACC	MSPFREEVFKGISQNHPRASFTPSLEPERAGT	0.000199681
rs564394715	4	56681805	C	T	-	ENSG00000171476.22	HOPX	ENST00000508121.2	-165	ATGTACATTCTGTGCCCAAAAGAAAACAACCTTTCATTAATTGGGCAATTGTCCAGGCTCTTAGCTTGGCATCCAGCTCTCAGAGCTGTGAAATCAACCGCACCAGATCTACGCTTTGAAATGAGGCAACATCTAACTGGAAACTCGCTCAAACGCGCAGGGACC	MYILCPKENNLSLIGQLSRLLAWHPALRAVKSTAPDLRFEMRQHLTGNSLKRAGT	0.00259585
rs3756132	4	70196539	C	T	+	ENSG00000109205.16	ODAM	ENST00000396094.6	-5	ATGAAA	MK	0.283347
rs548538195	4	70242657	C	T	+	ENSG00000171209.3	CSN3	ENST00000304954.3	-17	ATGAGGAAAGGTGCAATA	MRKGAI	0.000199681
rs183076641	4	70472283	C	A	+	ENSG00000171195.11	MUC7	ENST00000304887.6	-24	ATGCACCAGGAGACATCAGAAAGA	MHQETSER	0.000399361
rs6849186	4	72069013	G	A	+	ENSG00000056291.17	NPFFR2	ENST00000395999.5	-9	ATGACTGCT	MTA	0.0297524
rs62619161	4	73481761	G	A	+	ENSG00000079557.5	AFM	ENST00000226355.5	-15	ATGGTTTCTACAAAG	MVSTK	0.00339457
rs77332139	4	76234333	A	C	-	ENSG00000138760.10	SCARB2	ENST00000638295.1	-388	ATGTTTGACCCCCAACATGGGGCTCAAGAAGCGAAAATTGTGTTAAGGAATGGTACTGAGGCATTTGACTCCTGGGAGAAGCCCCCTCTGCCTGTGTATACTCAGTTCTATTTCTTCAATGTCACCAATCCAGAGGAGATCCTCAGAGGGGAGACCCCTCGGGTGGAAGAAGTGGGGCCATACACCTACAGGGAACTCAGAAACAAAGCAAATATTCAATTTGGAGATAATGGAACAACAATATCTGCTGTTAGCAACAAGGCCTATGTTTTTGAACGAGACCAATCTGTTGGAGACCCTAAAATTGACTTAATTAGAACATTAAATATTCCTGTATTGACTGTCATAGAGTGGTCCCAGGTGCACTTCCTCAGGGAGATCATCGAGGCC	MFDPQHGAQEAKIVLRNGTEAFDSWEKPPLPVYTQFYFFNVTNPEEILRGETPRVEEVGPYTYRELRNKANIQFGDNGTTISAVSNKAYVFERDQSVGDPKIDLIRTLNIPVLTVIEWSQVHFLREIIEA	0.0413339
rs116099133	4	89902055	C	T	+	ENSG00000138722.10	MMRN1	ENST00000508372.1	-212	ATGCCCGGAATATGCTCAAGTCACAGTTTTGCAAGGAAGGGGGAAACAAAAAATAAAATTAGGAATTGGTGTGCTTATGTACATACCAGGTTATCTCCCACAGTGATATTGGACAACCAGGTCACTTATGTCCCAGGTGGGAAAGGACCTTGTGGCTGGACCGGTGGATCCTGTCCTCAGAGATCTCAGAAGATATCCAATCCTGTCTATAGG	MPGICSSHSFARKGETKNKIRNWCAYVHTRLSPTVILDNQVTYVPGGKGPCGWTGGSCPQRSQKISNPVYR	0.00678914
rs539354423	4	99435382	G	A	-	ENSG00000196344.11	ADH7	ENST00000209665.8	-113	ATGGCTGTGAGTCATATTGCTGAAGGTGGAACTCTGAAGCCAGACTATCTATGTGAAGGCACAAGCTGCTGTTATATACAACAGAGTGAACTGAGCATCAGTCAGAAAAAGTCT	MAVSHIAEGGTLKPDYLCEGTSCCYIQQSELSISQKKS	0.000199681
rs562971587	4	107938126	C	T	+	ENSG00000155016.18	CYP2U1	ENST00000508453.1	-188	ATGGCAGATGCCATATCTTTACATAAACTCACCTTCTTGGCCACAGTGATAAGGGTTGTGTTTGCACATTATGGTCCCGTCTGGAGACAACAAAGGAAGTTCTCTCATTCAACTCTTCGTCATTTTGGGTTGGGAAAACTTAGCTTGGAGCCCAAGATTATTGAGGAGTTCAAATATGTGAAAGCAGAA	MADAISLHKLTFLATVIRVVFAHYGPVWRQQRKFSHSTLRHFGLGKLSLEPKIIEEFKYVKAE	0.000199681
rs532848957	4	128810290	C	G	+	ENSG00000077684.16	JADE1	ENST00000512960.5	-28	ATGAGCTGCCTGCTGTTTCCCGGGGAGATC	MSCLLFPGEI	0.000199681
rs189005341	4	129096207	G	A	+	ENSG00000151470.13	C4orf33	ENST00000425929.6	-12	ATGAGACTTCAG	MRLQ	0.000599042
rs532372537	4	134201187	C	T	-	ENSG00000254535.4	PABPC4L	ENST00000421491.4	-168	ATGTTGCCTGAGCTGGGGGAGTCGTGTCTGAACTCCATTGCTTGGCCTTTGTGTGGTGATCCCGAGGCCTCCACACTTGAACCGGGCCAAAGCTGTGACCTAGTATCCCCCCACAGGGATTGCTCAAAGAACTCCAGGGGACAAACTCACAGTGGCAAGGACAAGGAG	MLPELGESCLNSIAWPLCGDPEASTLEPGQSCDLVSPHRDCSKNSRGQTHSGKDKE	0.000399361
rs33981816	4	145098128	G	T	-	ENSG00000164162.14	ANAPC10	ENST00000507656.6	-21	ATGGAAACTAATATTTTAAAA	METNILK	0.000199681
rs367797107	4	145104397	A	G	+	ENSG00000164163.11	ABCE1	ENST00000296577.9	-16	ATGTTCTTTCGCCCAGTT	MFFRPV	0.000399361
rs201880732	4	147481375	C	T	+	ENSG00000151617.17	EDNRA	ENST00000511804.5	-257	ATGCTGCTGGCTGGGCGCTGGCCTTTTGATCACAATGACTTTGGCGTATTTCTTTGCAAGCTGTTCCCCTTTTTGCAGAAGTCCTCGGTGGGGATCACCGTCCTCAACCTCTGCGCTCTTAGTGTTGACAGGTACAGAGCAGTTGCCTCCTGGAGTCGTGTTCAGGGAATTGGGATTCCTTTGGTAACTGCCATTGAAATTGTCTCCATCTGGATCCTGTCCTTTATCCTGGCCATTCCTGAAGCGATTGGCTTCGTC	MLLAGRWPFDHNDFGVFLCKLFPFLQKSSVGITVLNLCALSVDRYRAVASWSRVQGIGIPLVTAIEIVSIWILSFILAIPEAIGFV	0.000599042
rs7376675	4	158514859	A	G	+	ENSG00000171509.16	RXFP1	ENST00000460056.6	-274	ATGCTGACTGATAAGCCTTCTAAAAGCAAAAGGAAGAAAACAGCTTTGTTAATCGAGGCCTCTTCTGCAAAGTTCACCATAGTTTCTCATGGGGGTGGACAGGATGTCAAGTGCTCCCTTGGCTATTTCCCCTGTGGGAACATCACAAAGTGCTTGCCTCAGCTCCTGCACTGTAACGGTGTGGACGACTGCGGGAATCAGGCCGATGAGGACAACTGTGGAGACAACAATGGATGGTCTCTGCAATTTGACAAATATTTTGCCAGTTACTACAAA	MLTDKPSKSKRKKTALLIEASSAKFTIVSHGGGQDVKCSLGYFPCGNITKCLPQLLHCNGVDDCGNQADEDNCGDNNGWSLQFDKYFASYYK	0.825879
rs183726953	4	163988566	G	A	-	ENSG00000145416.13	1-Mar	ENST00000514618.5	-104	ATGGGAGACTGCCAGCAATGGGAGAAATTCAATGGGCAGAAACAAAGAGAAGAACAAGGAAGTCGAGAATTTCAGAAATTGAAAAGGGATAAGAGGAAGGAGAAA	MGDCQQWEKFNGQKQREEQGSREFQKLKRDKRKEK	0.00139776
rs558940925	4	170005879	T	A	-	ENSG00000198948.12	MFAP3L	ENST00000361618.4	-2	ATG	M	0.000199681
rs373216072	4	171814495	G	T	+	ENSG00000174473.16	GALNTL6	ENST00000506823.6	-86	ATGGGAGAGGAAAGGAATTTGACATTAAACACAAGAAGCAGTCAGGGAGCCATCTCCTTTAACTTTTCTTCTCTGTTACCATTTGCA	MGEERNLTLNTRSSQGAISFNFSSLLPFA	0.00119808
rs201436608	4	184657112	G	T	+	ENSG00000164306.11	PRIMPOL	ENST00000314970.11	-29	ATGATTTATTCTCTCCACACTTCTGAACCA	MIYSLHTSEP	0.000399361
rs559035755	5	850746	C	T	-	ENSG00000188818.12	ZDHHC11	ENST00000283441.12	-144	ATGGCCCCAGGCAGTGCTGGGCCATTGGCTGTCAGTGCTGGTCCTGGCGGCTGCATTCCCAGTCCCCTTGGTCTCTGTGACAGTGGGCGGGGCCGGCCCTCCCAGGATCTGACGGCGCAGGTCCTCCCCTTCTGTGTCCTGCAG	MAPGSAGPLAVSAGPGGCIPSPLGLCDSGRGRPSQDLTAQVLPFCVLQ	0.000199681
rs567659398	5	1443203	C	T	-	ENSG00000142319.18	SLC6A3	ENST00000270349.12	-6	ATGCCC	MP	0.000199681
rs191998165	5	7851119	G	A	-	ENSG00000215217.7	C5orf49	ENST00000399810.7	-98	ATGCTGGCGCTGAGCAACCTGAGGCCTGCAGACTCCGACTGGGCCCCTGGGCGGGCGGGACGGACCGCGGCCAAGGCGGGGGCGCTGGACGGTGGCGGC	MLALSNLRPADSDWAPGRAGRTAAKAGALDGGG	0.00299521
rs199528866	5	13944446	G	A	-	ENSG00000039139.9	DNAH5	ENST00000265104.4	-8	ATGGCTACA	MAT	0.000399361
rs145303958	5	34043404	C	T	-	ENSG00000082196.20	C1QTNF3	ENST00000382065.7	-279	ATGCCAAGGTGTGACATTTATGAATTTCGCCAACTGGGAACTGTGCACACAAATCGTTCTTGCTTGTGGTGTGGGAAAATGATGAATGGGGGCTGTTCTGCCTGGGGAGGAGGGCTGCTGTCACTCTGGCATGCCTACAGCCTTATTTATTACACACCAAAGTATAAAACCACTCCGCCGCTGCAGCTCTCAGCTCCAGTCCTGGCATCTGCCCGAGGAGACCACGCTCCTGGAGCTCTGCTGTCTTCTCAGGGAGACTCTGAGGCTCTGTTGAGAATC	MPRCDIYEFRQLGTVHTNRSCLWCGKMMNGGCSAWGGGLLSLWHAYSLIYYTPKYKTTPPLQLSAPVLASARGDHAPGALLSSQGDSEALLRI	0.000199681
rs529863646	5	43313397	C	T	-	ENSG00000112972.15	HMGCS1	ENST00000325110.11	-111	ATGGCTCACTCCCTTTCCTCTGCTGCCGCTCGGTCACGCTTGTGCCCGAAGGAGGAAACAGTGACAGACCTGGAGACTGCAGTTCTCTATCCTTCACACAGCTCTTTCACC	MAHSLSSAAARSRLCPKEETVTDLETAVLYPSHSSFT	0.000199681
rs554191779	5	43412349	C	T	-	ENSG00000151882.11	CCL28	ENST00000361115.4	-33	ATGTTGCTGTCAGTGCCAGTAGGGCAGGCAGGA	MLLSVPVGQAG	0.000199681
rs374771016	5	56116813	G	A	-	ENSG00000164512.18	ANKRD55	ENST00000434982.2	-98	ATGCTTGTGCTTTTTTCACATGGCCCCTCCAGGACACCTCTGCACTGGGCTGCAGCTGCAGGGAAGGCCGAATGTGTCCAGTCACTGCTGGAGTTGGGA	MLVLFSHGPSRTPLHWAAAAGKAECVQSLLELG	0.000399361
rs184365928	5	65926792	G	A	+	ENSG00000112851.14	ERBIN	ENST00000284037.9	-72	ATGTCCCGCCGAAAGAATGTTGGCTCAATTAAGAAACATCAGGGAGATAAATTCAACCCAGTGTGTCTAAAA	MSRRKNVGSIKKHQGDKFNPVCLK	0.000599042
rs528130547	5	74637534	C	T	-	ENSG00000171617.14	ENC1	ENST00000651128.1	-54	ATGCCAAATCCTCACATTGGAAGCTGTCCCGAGCAAGACAGGAGTGGAAACAAA	MPNPHIGSCPEQDRSGNK	0.000199681
rs111249277	5	81972475	C	A	+	ENSG00000152348.16	ATG10	ENST00000513443.5	-129	ATGTGCTGGCCGCCGCGAGCGGGGAAGGGCGAGGACACTCCCTCCTCGGGGACCCGGTCCCCGTCGCGCACACGGTGTCACCAGCACACCTGGCCCAGTACCCAAAGCACCCTCGAATTATCATTTAAC	MCWPPRAGKGEDTPSSGTRSPSRTRCHQHTWPSTQSTLELSFN	0.0429313
rs151080499	5	94111602	T	C	-	ENSG00000113391.19	FAM172A	ENST00000505869.5	-124	ATGACAACCGCACGAGGGAGTTCGACTGGCGAACTGGAAGGCCACGCCTCCTCCCGCCTGCCCCCTCAGCCCTGTGGCTGGGGGCAGAGCTCAGATTTATTATCTAGGATAGATTTGGATGAACTA	MTTARGSSTGELEGHASSRLPPQPCGWGQSSDLLSRIDLDEL	0.000399361
rs567721917	5	94618685	G	A	+	ENSG00000133302.13	SLF1	ENST00000265140.10	-81	ATGAAGCAGTTGAGTGCTGCAGCGGCAGTCGTCGCCCCTGCCGCCGCTGCCACCGAAGGAAGCATCCCAGACACCGGGAAG	MKQLSAAAAVVAPAAAATEGSIPDTGK	0.00119808
rs199812306	5	96662089	G	T	+	ENSG00000153113.23	CAST	ENST00000338252.7	-251	ATGAACGCTGCAACCTCCAACCCCTTCTTTCTGACCAACCGGGACCAGAGCAGTGCTGGGGCCGGGGCGGGTCACCGGCATGTCAGTGAAAAAACCAGTGAATCGCCTTCCAAACCAGGAGAAAAGAAAGGATCAGATGAGAAAAAAGCAGCAAGCCTCGGCAGCAGTCAATCCTCCAGAACCTATGCTGGTGGAACAGCCTCGGCCACCAAGGTGTCAGCTTCCTCTGGTGCAACCAGCAAGTCTTCCAGT	MNAATSNPFFLTNRDQSSAGAGAGHRHVSEKTSESPSKPGEKKGSDEKKAASLGSSQSSRTYAGGTASATKVSASSGATSKSSS	0.000199681
rs537831514	5	112922201	G	A	-	ENSG00000129625.13	REEP5	ENST00000379638.9	-11	ATGGTCCCCGCC	MVPA	0.000399361
rs200682048	5	123036670	C	T	-	ENSG00000168938.5	PPIC	ENST00000306442.4	-45	ATGCCGGTAGCGCCCGTGCCGGTAGCGCCGCTGCCACCGCTCACC	MPVAPVPVAPLPPLT	0.00299521
rs201802379	5	132227136	C	T	-	ENSG00000072682.18	P4HA2	ENST00000166534.8	-69	ATGGGACAGGCGGATTGGAAGAGCGGGAAGGTCCTGGCCCAGAGCAGTGTGACACTTCCCTCTGTGACC	MGQADWKSGKVLAQSSVTLPSVT	0.000199681
rs574334825	5	132294572	C	A	+	ENSG00000197208.6	SLC22A4	ENST00000200652.4	-45	ATGTCATCACCCGTAGTTGCAAGTTTCGGAGCGGCAGTGGGAAGC	MSSPVVASFGAAVGS	0.000199681
rs186433387	5	137867932	C	A	+	ENSG00000120729.9	MYOT	ENST00000421631.6	-303	ATGGCACCCTCTGGAACTACGGGAACAATATTCTTCAAGAGAAGGTCACTCTACCAAAGCCAGGAGCACAGTATTCTCAGGATCTCAACAAGGAAGAGCAGACCAAGCTATCAACAGTCCTCAGCTGGCCAACCTATAAATGCAAAGCCATCCCAAACTGCAAATGCTAAGCCCATACCAAGAACTCCTGATCATGAAATACAAGGATCAAAAGAAGCTTTGATTCAAGATTTGGAAAGAAAGCTGAAATGCAAGGACACCCTTCTTCATAATGGAAATCAACGTCTAACATATGAAGAGAAG	MAPSGTTGTIFFKRRSLYQSQEHSILRISTRKSRPSYQQSSAGQPINAKPSQTANAKPIPRTPDHEIQGSKEALIQDLERKLKCKDTLLHNGNQRLTYEEK	0.00259585
rs578013231	5	138465687	C	A	+	ENSG00000120738.8	EGR1	ENST00000239938.5	-75	ATGTGTCCCCTGCAGCTCCAGCCCCGGGCTGCACCCCCCCGCCCCGACACCAGCTCTCCAGCCTGCTCGTCCAGG	MCPLQLQPRAAPPRPDTSSPACSSR	0.000199681
rs564963549	5	139482021	G	A	-	ENSG00000184584.13	TMEM173	ENST00000652271.1	-317	ATGGCTGCACAGGACAGCTTCAAGTCTGGGTCTGGGATAGTTGCTGCCTTCTTTCTTCACCACACCTGTGGTCTCCCTGGGTCTTGGTGGGGCGTGTATGTGCAGGCCCTGCTCTGTTTTCAGCAAACCTCGCTGAGACAGGAGCTTTGGGGTGACTTATTCCCAGCCTGCCTCCTAGAGGTGTCTCTAAGAGCAGCCTCTGGGAGTGGCTGGGCACCAGGGAAAGGGGAACTGGGAGGAAGTGCCCAGCCAGAGCCTCAGTCCCAGAAGGGCAGGAGGGCAAGGGGAGAATGGTCATGGATTTCTTGGTGCCCACAG	MAAQDSFKSGSGIVAAFFLHHTCGLPGSWWGVYVQALLCFQQTSLRQELWGDLFPACLLEVSLRAASGSGWAPGKGELGGSAQPEPQSQKGRRARGEWSWISWCPQ	0.000399361
rs545775333	5	140567122	G	A	+	ENSG00000176087.15	SLC35A4	ENST00000323146.8	-48	ATGTTGCAATCCCTGCTGCCCCTTAGCCACCCAGGGTCTTGTGTGGGT	MLQSLLPLSHPGSCVG	0.000199681
rs778594	5	140647719	T	C	-	ENSG00000131495.8	NDUFA2	ENST00000252102.8	-136	ATGCTTTTATATCATTGGCCAAGCTTTACCCCGCCCCTGCCTCATGCAGCCTATGGGCTAGGCTTTAGGGTCCGCGGTTGGTCAGACCGGAGCACTTGGCCTGAAGACCTGGAATTGGCGACTTCGATATTAACAAGG	MLLYHWPSFTPPLPHAAYGLGFRVRGWSDRSTWPEDLELATSILTR	0.377596
rs76387406	5	141187301	T	A	+	ENSG00000177839.6	PCDHB9	ENST00000316105.6	-18	ATGAGGAAAGAAGCAGCT	MRKEAA	0.00798722
rs528932500	5	150000423	G	A	+	ENSG00000113716.13	HMGXB3	ENST00000503427.5	-759	ATGAGGCGGGGCCTAGATCCCTCACGCTCAGCACAGCCCCGCCCCTGTTACCTGAACGCCCCACAGCAGTGCCCGGGGGCTGAGCGGCCGGGGCGTCCCACCGCCGGCAGCCACAGCTTCCTCCTCCGCCCGGGACCTCTGGCCGGAAGCAGTCCGTTCGCCTTACTAGACCCGCTCCAAGCCTTTGAGCAGTTCGTGTGGGTCCGCTCCCAAGCTAGGGCTGGGCTGTTGCGCTTGCGCCAGGGGTCGCATGCAGTCACGCGCTGCCGACCGCTTCCGGTGCGCCGCGAGGGCCGCCGGGACGGGTCTCCCTGGCGATCCGTGGTGTGCCGCTACTGCCGGTGCAGCCGCCAAACCGGTGCCTCGGTGACGACCGTGTCCCTGCCGTCTTCCTCGAGC…	MRRGLDPSRSAQPRPCYLNAPQQCPGAERPGRPTAGSHSFLLRPGPLAGSSPFALLDPLQAFEQFVWVRSQARAGLLRLRQGSHAVTRCRPLPVRREGRRDGSPWRSVVCRYCRCSRQTGASVTTVSLPSSSSSPGLDPRGPRQASVRSLRSEPVLLFLPFRTPYRDSEEGKREGLSRLRAVCRRAGPRGRGSFSPRDARASPRLHFLVAAVTTGAASRRQRGARVRQPSPSSSRRAKRLRECERRSLHAPPA	0.000199681
rs146896406	5	150848089	C	T	+	ENSG00000237693.4	IRGM	ENST00000522154.1	-35	ATGGCGCCTGGCCAGCATTGGGGTATTTTATTGAAG	MAPGQHWGILLK	0.00299521
rs201664598	5	151303363	C	T	-	ENSG00000186334.9	SLC36A3	ENST00000335230.7	-9	ATGTTGAAG	MLK	0.000199681
rs138575221	5	154867772	T	G	+	ENSG00000155508.13	CNOT8	ENST00000521583.5	-28	ATGACATTTCTAGGAAATACGAGAGAGGAC	MTFLGNTRED	0.000199681
rs145768533	5	157180861	T	A	+	ENSG00000113263.12	ITK	ENST00000422843.7	-117	ATGAGCAGCTCTCTGAAGATCAACTGCCTCCACATTGCATTCTTTGCCCCAAAACTCTTTCCTTTGGTTGTGCTAAGAGGTGATGCCCAAGGTGCACCACCTTTCAAGAACTGGATC	MSSSLKINCLHIAFFAPKLFPLVVLRGDAQGAPPFKNWI	0.000199681
rs201486216	5	160311971	C	T	-	ENSG00000135083.15	CCNJL	ENST00000257536.12	-48	ATGCGCCCTGAGAGCCGGGTAGCCTCGGATAGCGGCGCTGCGTACGCG	MRPESRVASDSGAAYA	0.000199681
rs209343	5	162061665	C	A	+	ENSG00000113327.16	GABRG2	ENST00000638552.1	-423	ATGTGCTCCAGCCTGGAAAACATAGCAAGACAAAAAAAGAAAGAGAAAGAAAGAAAAAAAAGAAAGAAAGAAAGAAAGAAGAAAGAAAGAAAGAAAGAAAGAAAGAGAGAGAGAGAGAGAGAAAGAAAGAAGGAAAGAAAGAAAGAGAAGAGAAGAGAAAAGGAAAGAAAAGAAAGAAAAGAAAAGAAAAGAAAAAAAAGAAAAAAGAAGTTGTCATTCACTATTTCCAGGGCTCACTTGTTTTGCTTCACTAGCCAGAAATCTGATGATGACTATGAAGATTATGCTTCTAACAAAACATGGGTCTTGACTCCAAAAGTTCCTGAGGGTGATGTCACTGTCATCTTAAACAACCTGCTGGAAGGATATGACAATAAACTTCGGCCTGATATAGGAGTG…	MCSSLENIARQKKKEKERKKRKKERKKKERKKERKRERERERKKERKKEKRREKERKERKEKKRKKRKKKLSFTISRAHLFCFTSQKSDDDYEDYASNKTWVLTPKVPEGDVTVILNNLLEGYDNKLRPDIGVKPTLIHTD	0.0505192
rs188991739	5	170267132	C	T	-	ENSG00000043462.12	LCP2	ENST00000521416.5	-51	ATGCCGGCTCTTGCTGATGTATTGGAAGTGCTTCCTAACGTTTGGATCTTT	MPALADVLEVLPNVWIF	0.00179712
rs577426336	5	171387218	C	A	+	ENSG00000181163.13	NPM1	ENST00000517671.5	-33	ATGAAAAACAAAGTTCCTGCGTGCCGCCACCCG	MKNKVPACRHP	0.000199681
rs369991760	5	177409535	G	A	-	ENSG00000131187.9	F12	ENST00000253496.3	-8	ATGGATGCC	MDA	0.000199681
rs560404971	5	178916709	A	G	+	ENSG00000198939.8	ZFP2	ENST00000361362.7	-79	ATGGACTGGGAGACAAGACTTGAAACCAAAGAGCCAACTCCGAAGCCGGGTATTACTGAAGATTTATGCCATGGGGTAACA	MDWETRLETKEPTPKPGITEDLCHGVT	0.000199681
rs2546397	5	181200224	G	A	-	ENSG00000146054.18	TRIM7	ENST00000393319.7	-71	ATGCACTGCGTGCGTAGGTGGGTGTGTCTCCGATCCTCCAGCAGTGACAGGGACGAAGCCTTGCCCTGTGGG	MHCVRRWVCLRSSSSDRDEALPCG	0.202476
rs564729138	6	656945	G	C	-	ENSG00000188996.4	HUS1B	ENST00000380907.2	-1	ATG	M	0.000199681
rs566913164	6	3004235	C	T	+	ENSG00000124588.20	NQO2	ENST00000606474.1	-110	ATGTGGATTCCTGGAATCAATTCAGGATTGCTGGACTCGCTGAAGAGAGACTACGCAGGAAAGCCCCAGCCACCCATCAAATCAGAGAGAAGGAATCCACCTTCTTACGCT	MWIPGINSGLLDSLKRDYAGKPQPPIKSERRNPPSYA	0.000599042
rs556690022	6	4087535	C	T	+	ENSG00000185689.16	C6orf201	ENST00000380175.9	-107	ATGAGAACAGCCAGCAGCAGCTCCAGCGTGATAAAATTTTCACTCCTTGACAAGTGTAAGAAGCCGGAAAACTGTGCCCAGCCAGAAGTTTTGTGTCGCCCCTTTGAG	MRTASSSSSVIKFSLLDKCKKPENCAQPEVLCRPFE	0.000199681
rs533306204	6	4087561	G	A	+	ENSG00000185689.16	C6orf201	ENST00000380175.9	-81	ATGATAAAATTTTCACTCCTTGACAAGTGTAAGAAGCCGGAAAACTGTGCCCAGCCAGAAGTTTTGTGTCGCCCCTTTGAG	MIKFSLLDKCKKPENCAQPEVLCRPFE	0.00259585
rs572525866	6	6588271	G	A	+	ENSG00000112799.9	LY86	ENST00000379953.6	-189	ATGCTATCAACTGCTGCCTGCTGGCTGCAGCCAGGTCCCTGGGTCCATACACAGCCTGCATCAAGAGCCTGCAGAGACTCGGGGGCTGGAGATGGGAAACAGATGGTGGCCTGCGCTTTGTCTTTCCCAAGTTTACAGCCTCACCTGGGGGTGGAGGCTGTTCTGAGGGGCCCCCAAGAGGCCCCCACC	MLSTAACWLQPGPWVHTQPASRACRDSGAGDGKQMVACALSFPSLQPHLGVEAVLRGPQEAPT	0.000199681
rs544818735	6	10492393	C	T	+	ENSG00000111846.17	GCNT2	ENST00000410107.5	-119	ATGTTTCACTTGTGCTGCCCAGGCTGGAGTGCAGTGGCACTATCTTGGCACACTGTGGCTTATGTCACGGGTTCAAGCGATTCTGCTGTCTCAGCCTCCCAAGTATGGATTACAGGACAA	MFHLCCPGWSAVALSWHTVAYVTGSSDSAVSASQVWITGQ	0.000399361
rs530833951	6	10492850	G	A	+	ENSG00000111846.17	GCNT2	ENST00000410107.5	-87	ATGGCACTATCTTGGCACACTGTGGCTTATGTCACGGGTTCAAGCGATTCTGCTGTCTCAGCCTCCCAAGTATGGATTACAGGACAA	MALSWHTVAYVTGSSDSAVSASQVWITGQ	0.000199681
rs113998975	6	10492884	C	T	+	ENSG00000111846.17	GCNT2	ENST00000410107.5	-53	ATGGGTTCAAGCGATTCTGCTGTCTCAGCCTCCCAAGTATGGATTACAGGACAA	MGSSDSAVSASQVWITGQ	0.0109824
rs555722943	6	10585853	G	T	+	ENSG00000111846.17	GCNT2	ENST00000265012.4	-137	ATGATTCAGGAAAGCAAGCAGCCCTCCGGAGAAGCTGTCGAAATTCAAGACTGGCAAGAGAAGCAAATTCAACCTCTCACACCGATCATTTCTCATTCCCTGAAAAGAAGAGATTGTTTCCCCAGGGAAGTGAAAATA	MIQESKQPSGEAVEIQDWQEKQIQPLTPIISHSLKRRDCFPREVKI	0.000199681
rs150928914	6	10694576	C	T	-	ENSG00000137434.11	C6orf52	ENST00000379586.5	-165	ATGCATTGTTGTGGGCTGTGTACTAGTAGGGTAGGAGTTTTTGTTCAGGGACCAGCGGAACGAGGCTTTCTGTCGTTAATAGGCTATGGCTGTGCAGTGGATGGAAATGGAAAGGACTGTTTTTCTGCGCATGAGACCCCTGAACACACAGCTGGAACTCTGGTT	MHCCGLCTSRVGVFVQGPAERGFLSLIGYGCAVDGNGKDCFSAHETPEHTAGTLV	0.000998403
rs376523826	6	11778782	G	A	-	ENSG00000111863.12	ADTRP	ENST00000229583.9	-23	ATGGTGCCCCGGTCAGCACTCGCC	MVPRSALA	0.000199681
rs138307831	6	22296987	G	A	-	ENSG00000172179.12	PRL	ENST00000306482.2	-5	ATGAAC	MN	0.00279553
rs186778996	6	22296993	G	A	-	ENSG00000172179.12	PRL	ENST00000306482.2	-11	ATGATCACGAAC	MITN	0.000399361
rs186922929	6	28332287	C	T	-	ENSG00000235109.7	ZSCAN31	ENST00000611469.4	-99	ATGGCTCCAGACCATGAACATGGACATTCTGAAGTGCTCTTGGAGGATGTGGAACATCTGAAGGTCAAGCAGGAACCAACAGACATACAGCTTCAGCCT	MAPDHEHGHSEVLLEDVEHLKVKQEPTDIQLQP	0.000199681
rs3130932	6	31166166	C	A	-	ENSG00000204531.18	POU5F1	ENST00000471529.6	-302	ATGCACTTCTACAGACTATTCCTTGGGGCCACACGTAGGTTCTTGAATCCCGAATGGAAAGGGGAGATTGATAACTGGTGTGTTTATGTTCTTACAAGTCTTCTGCCTTTTAAAATCCAGTCCCAGGACATCAAAGCTCTGCAGAAAGAACTCGAGCAATTTGCCAAGCTCCTGAAGCAGAAGAGGATCACCCTGGGATATACACAGGCCGATGTGGGGCTCACCCTGGGGGTTCTATTTGGGAAGGTATTCAGCCAAACGACCATCTGCCGCTTTGAGGCTCTGCAGCTTAGCTTCAAGAAC	MHFYRLFLGATRRFLNPEWKGEIDNWCVYVLTSLLPFKIQSQDIKALQKELEQFAKLLKQKRITLGYTQADVGLTLGVLFGKVFSQTTICRFEALQLSFKN	0.68131
rs556693586	6	31736808	C	T	-	ENSG00000213719.8	CLIC1	ENST00000375780.6	-63	ATGTGCCCAAGCTCCCCTCCCAGTTCCCCCAGGGACGGCCACTTCCTGGTCCCCGACGCAACC	MCPSSPPSSPRDGHFLVPDAT	0.000199681
rs560258688	6	32038390	G	A	+	ENSG00000231852.8	CYP21A2	ENST00000418967.6	-33	ATGGCACCTCAGGGCCCTGACGGGCGTCTCGCC	MAPQGPDGRLA	0.000199681
rs540570475	6	32589754	G	T	-	ENSG00000196126.11	HLA-DRB1	ENST00000360004.5	-12	ATGTTCTCCAGC	MFSS	0.00958466
rs1573649	6	32763481	G	A	-	ENSG00000232629.9	HLA-DQB2	ENST00000411527.5	-11	ATGTCTTGGAAG	MSWK	0.614816
rs146126549	6	33803962	G	A	-	ENSG00000096395.11	MLN	ENST00000266003.9	-17	ATGTGCACGCCCTCCAAG	MCTPSK	0.000199681
rs611846	6	36027750	C	A	+	ENSG00000112062.10	MAPK14	ENST00000229795.7	-408	ATGTTCTCGCGAGAGTACTGCGGGAGGCTCCCGTTTGCTGGCTCTTGGAACCGCGACCACTGGAGCCTTAGCGGGCGCAGCAGCTGGAACGGGAGTACTGCGACGCAGCCCGGAGTCGGCCTTGTAGGGGCGAAGGTGCAGGGAGATCGCGGCGGGCGCAGTCTTGAGCGCCGGAGCGCGTCCCTGCCCTTAGCGGGGCTTGCCCCAGTCGCAGGGGCACATCCAGCCGCTGCGGCTGACAGCAGCCGCGCGCGCGGGAGTCTGCGGGGTCGCGGCAGCCGCACCTGCGCGGGCGACCAGCGCAAGGTCCCCGCCCGGCTGGGCGGGCAGCAAGGGCCGGGGAGAGGGTGCGGGTGCAGGCGGGGGCCCCACAGGGCCACCTTCTTGCCCGGCGGCTGC…	MFSREYCGRLPFAGSWNRDHWSLSGRSSWNGSTATQPGVGLVGAKVQGDRGGRSLERRSASLPLAGLAPVAGAHPAAAADSSRARGSLRGRGSRTCAGDQRKVPARLGGQQGPGRGCGCRRGPHRATFLPGGCRWK	0.0441294
rs10305419	6	39048794	C	T	+	ENSG00000112164.6	GLP1R	ENST00000373256.5	-47	ATGCGGTTCCGCAGGTGGCAGCGATGGCCCAGTCCTGAACTCCCCGCC	MRFRRWQRWPSPELPA	0.00219649
rs201937753	6	39109345	G	A	-	ENSG00000112167.10	SAYSD1	ENST00000373249.5	-26	ATGAGCTTCTTCCACATTAGGACAAAA	MSFFHIRTK	0.000798722
rs2231757	6	43517095	G	A	+	ENSG00000171453.19	POLR1C	ENST00000304004.7	-15	ATGGAGAGATTGAAG	MERLK	0.0161741
rs11752816	6	46139575	G	A	+	ENSG00000001561.7	ENPP4	ENST00000321037.5	-9	ATGTTCATT	MFI	0.178714
rs377680260	6	47673400	A	T	+	ENSG00000164393.8	ADGRF2	ENST00000398742.2	-20	ATGTCAGCTGTGTGGAAGACA	MSAVWKT	0.000199681
rs367975471	6	63319966	G	A	-	ENSG00000146166.16	LGSN	ENST00000370657.8	-23	ATGCTGAACTTAAAAAGTGTTGAG	MLNLKSVE	0.000998403
rs577636278	6	69796974	C	T	-	ENSG00000168216.12	LMBRD1	ENST00000370577.8	-93	ATGCGCGGGTGCAGTATATCTCGCGCTCTCTCCCCTTTCCCCCTCCCCTTTCCCCACCCCGGGCGCTCAGGTTGGTCTGGACCGGAAGCGAAG	MRGCSISRALSPFPLPFPHPGRSGWSGPEAK	0.000199681
rs563283475	6	73262808	C	T	-	ENSG00000135314.12	KHDC1	ENST00000257765.9	-48	ATGAGTTGCGTGTCTGCAAGAGAGCATCCTATCTGGTCGGAGCAGAGC	MSCVSAREHPIWSEQS	0.000199681
rs151250555	6	73262830	T	C	-	ENSG00000135314.12	KHDC1	ENST00000257765.9	-70	ATGATTTCCTCATTGGTTGAGTCAGTGAGTTGCGTGTCTGCAAGAGAGCATCCTATCTGGTCGGAGCAGAGC	MISSLVESVSCVSAREHPIWSEQS	0.000798722
rs375964672	6	78867573	C	G	+	ENSG00000146243.14	IRAK1BP1	ENST00000369940.7	-4	ATGGCT	MA	0.000399361
rs368760361	6	107732045	G	A	-	ENSG00000146285.14	SCML4	ENST00000369025.6	-116	ATGTGCTGGAAACCGGCGGTCCCCCAGAGGACAGTGGGAGAGGCTGCCGGGTGGCAGAGACACAACCACCAAGTCAAGACAGTCACCACCGAAGAGTACCTGGTGAACCCTGTGGGC	MCWKPAVPQRTVGEAAGWQRHNHQVKTVTTEEYLVNPVG	0.000199681
rs201876431	6	108854226	G	A	+	ENSG00000118690.13	ARMC2	ENST00000392644.9	-42	ATGTGGTGTCTATCTGAAGAATATTTTACTTTCAAAGGAAAG	MWCLSEEYFTFKGK	0.000199681
rs139701581	6	116125532	T	C	-	ENSG00000123500.10	COL10A1	ENST00000327673.4	-40	ATGAAGTTATTCTTTTCTGTTTTTCAGAATCCATCTGAGAAT	MKLFFSVFQNPSEN	0.000599042
rs73532221	6	121437669	A	G	+	ENSG00000152661.8	GJA1	ENST00000647564.1	-73	ATGACGCTCATCGATAAGCTCTCCTTGCTCCCAAAAGGCGTGCTTCTCTTTCTCTCCAGGTGGTGCCCAGGCAAC	MTLIDKLSLLPKGVLLFLSRWCPGN	0.0215655
rs45504694	6	122399633	C	A	+	ENSG00000025156.12	HSF2	ENST00000368455.8	-105	ATGCGCCTGCGTTGTGGGCGTTCTCGGGGAGCTGCTGCCGTAGCTGCCGCCGCCGCTACCACCGCGTTCGGGTGTAGAATTTGGAATCCCTGCGCCGCGTTAACA	MRLRCGRSRGAAAVAAAAATTAFGCRIWNPCAALT	0.102037
rs532978158	6	142088694	C	T	-	ENSG00000135577.4	NMBR	ENST00000258042.1	-36	ATGAAAACTCCAGCGGACTCTGCTGGAAAGGAGATC	MKTPADSAGKEI	0.000199681
rs577983066	6	149923096	G	A	-	ENSG00000203722.8	RAET1G	ENST00000367360.7	-86	ATGGGCTGCATTCAGACAGCCTGCGAGCCGCCAGGTGATCCACGGGCTGGGCTTCGCTTCTGCTGTCCCCTGCGATCCAACTCCCCA	MGCIQTACEPPGDPRAGLRFCCPLRSNSP	0.000199681
rs553681812	6	152983245	G	A	-	ENSG00000112029.10	FBXO5	ENST00000367241.3	-47	ATGTGGGGAGCCGGTTGTAAAGAAGAAAGTTCTACCCTTTCTGTCAAA	MWGAGCKEESSTLSVK	0.000599042
rs556454536	6	159044187	G	A	-	ENSG00000164691.17	TAGAP	ENST00000338313.5	-41	ATGGGAGTGAAATCCACCCCTGGACAGTCAGCCGCAATACTG	MGVKSTPGQSAAIL	0.000199681
rs141094837	6	165600213	G	A	-	ENSG00000112541.14	PDE10A	ENST00000648884.1	-221	ATGAGTGCGTCTTTCTGTGGTTTGTGGGATCCTCGGAGGAGGAGTGAAGGTTTGACAGATGAAAAAGTGAAGGCATATCTTTCTCTTCACCCCCAGGTATTAGATGAATTTGTATCTGAAAGTGTTAGTGCAGAGACAGTAGAGAAATGGCTGAAGAGGAAGAACAACAAATCAGAAGATGAATCAGCTCCTAAGGAAGTCAGCAGGTACCAAGATACGAAT	MSASFCGLWDPRRRSEGLTDEKVKAYLSLHPQVLDEFVSESVSAETVEKWLKRKNNKSEDESAPKEVSRYQDTN	0.00199681
rs538989340	6	166382942	C	T	-	ENSG00000060762.19	MPC1	ENST00000621630.1	-66	ATGTCATTGGCTCTGGGAAGCGGCAGCAGAGGCAGGGACCACTCGGGGTCTGGTGTCGGCACAGCC	MSLALGSGSRGRDHSGSGVGTA	0.000199681
rs563125076	6	166586508	T	C	-	ENSG00000235272.2	RAMACL	ENST00000444122.2	-31	ATGCAGCTGCCTCAAACCTTTGGGATTTTCAGA	MQLPQTFGIFR	0.000599042
rs200827263	6	168029538	G	A	+	ENSG00000125337.18	KIF25	ENST00000351261.4	-48	ATGAGAAGCAGGCCAGGCCTGGGTCTGGAGCCGTCCTGGCCTTCCCAG	MRSRPGLGLEPSWPSQ	0.000199681
rs367832038	7	2232886	G	T	-	ENSG00000002822.15	MAD1L1	ENST00000406869.5	-201	ATGCGAGCGGCTGAGCACTCCAAGCTCGCCGGCCTTTGGTCTCCAGGACTTGTCCCAGCAGCCCCTCGAACTGAGAATTACACCATCGGACCCCTGGCTCTGAGGCCTTCAGACTTGGACTGTGTCACACTGCCAGGCTTCCAGGGCTCCAACTTGCAGACGGCCTGTTGTGGGACAGTCTCTGTAATCGCGAAAGCAACC	MRAAEHSKLAGLWSPGLVPAAPRTENYTIGPLALRPSDLDCVTLPGFQGSNLQTACCGTVSVIAKAT	0.00359425
rs551280831	7	2232975	G	A	-	ENSG00000002822.15	MAD1L1	ENST00000406869.5	-290	ATGCAGGTCTCGCGAGAGCGCAGGCGCAAGTGTCGCGATAAATGGGCGCCGGCGGAGCGGAGGGAGATCCGAGCGGCGGCGGCAAGCTGGCTGCGAGCGGCTGAGCACTCCAAGCTCGCCGGCCTTTGGTCTCCAGGACTTGTCCCAGCAGCCCCTCGAACTGAGAATTACACCATCGGACCCCTGGCTCTGAGGCCTTCAGACTTGGACTGTGTCACACTGCCAGGCTTCCAGGGCTCCAACTTGCAGACGGCCTGTTGTGGGACAGTCTCTGTAATCGCGAAAGCAACC	MQVSRERRRKCRDKWAPAERREIRAAAASWLRAAEHSKLAGLWSPGLVPAAPRTENYTIGPLALRPSDLDCVTLPGFQGSNLQTACCGTVSVIAKAT	0.000199681
rs538602330	7	2233221	G	A	-	ENSG00000002822.15	MAD1L1	ENST00000406869.5	-536	ATGGTGCAAGTTTGTCCGAGGAGGCTGCCGTGGGCGCGGCTATTCCACACATTACGGCGCGAGGCGAAAGCCTTAGTGGAAGCGCGTCCTGCGCAAAGCCGGGGGGCCCCCGACTGCGCCTTGGCTCAGCCTTCGGTTCCGAGTCCTTTCCGTGCGGAGTCTCCCAGGGGTGGCGGCTCCGGGTGCGGACGCGGAGTCCCCAGGATCAGCCGGTGCGCAGACTCGGTTCTTTACGGCCCGATTGCCACGCAGGTCTCGCGAGAGCGCAGGCGCAAGTGTCGCGATAAATGGGCGCCGGCGGAGCGGAGGGAGATCCGAGCGGCGGCGGCAAGCTGGCTGCGAGCGGCTGAGCACTCCAAGCTCGCCGGCCTTTGGTCTCCAGGACTTGTCCCAGCAGCC…	MVQVCPRRLPWARLFHTLRREAKALVEARPAQSRGAPDCALAQPSVPSPFRAESPRGGGSGCGRGVPRISRCADSVLYGPIATQVSRERRRKCRDKWAPAERREIRAAAASWLRAAEHSKLAGLWSPGLVPAAPRTENYTIGPLALRPSDLDCVTLPGFQGSNLQTACCGTVSVIAKAT	0.000798722
rs548421435	7	2244483	C	T	+	ENSG00000106268.15	NUDT1	ENST00000397049.2	-92	ATGTCCCCTTCCTCCTGGCCCCTGGCACGTGCTTCCTCCACGCACGTCATGGCTGACTCTGCCCTCTCACCTTCCTTTCAGAACCCAGGGACC	MSPSSWPLARASSTHVMADSALSPSFQNPGT	0.000199681
rs142983676	7	4775713	G	A	+	ENSG00000242802.8	AP5Z1	ENST00000348624.5	-3	ATG	M	0.00579073
rs549393234	7	5214495	G	A	+	ENSG00000157954.15	WIPI2	ENST00000484262.1	-6	ATGGAG	ME	0.000199681
rs543308035	7	6447950	A	T	-	ENSG00000164535.15	DAGLB	ENST00000297056.11	-108	ATGCGCTTGAGCGCCGATAATTTGGTGGCGGCGTCCGGAGGGTGCTGGTTTGTTCTCGGTGAACGGCGCGCGGGGTCTCTCCTGAGTGCGAGCTACGGGACCTTCGCC	MRLSADNLVAASGGCWFVLGERRAGSLLSASYGTFA	0.000199681
rs11760783	7	16421459	C	A	-	ENSG00000214960.10	ISPD	ENST00000407010.7	-137	ATGGGGGCGCCTTCTGCTTGCGCGCTCTGCGTCCCTCTCCGTGGTCTGCCCTTCGCCCCGCGACCCCGGCCGAGGGTGGGAGCAGCGCGGGGTCGCATCGGCCCGAGGCTAGCGGGGCTCGCCGTTCCGCCCGCAGCC	MGAPSACALCVPLRGLPFAPRPRPRVGAARGRIGPRLAGLAVPPAA	0.000399361
rs575911873	7	26152239	C	T	+	ENSG00000050344.9	NFE2L3	ENST00000056233.4	-260	ATGGGCTCGGCGCTCAGGTGGCTCCTTCTTCGCTTCTCCCGATCCCCGGCGGTGCCAGGCACGGTGCCGGCTGCCGAGGGAACGCCTTTGTGCCCGGTGCTGGGAACCCGCGACGGCCGCCACGCGCCCCGGTCCATTGTTTCGCTTATCTGGGTTCCAGGCAGGTGCGGGCGGCGCGCGGGGTCCGCACGTGTCACCCCGGCGGCTGGGGCGCCGGGACCCGCGGGCGCCGGCAGGGGCGTTCCCGGGCGCGCGGCGGCG	MGSALRWLLLRFSRSPAVPGTVPAAEGTPLCPVLGTRDGRHAPRSIVSLIWVPGRCGRRAGSARVTPAAGAPGPAGAGRGVPGRAAA	0.00359425
rs548168776	7	28435687	G	T	+	ENSG00000146592.17	CREB5	ENST00000396300.6	-20	ATGATTTATGAGGAATCCAAG	MIYEESK	0.00119808
rs111297610	7	30524422	G	A	-	ENSG00000281039.1	AC005154.5	ENST00000598361.4	-170	ATGAGTGGCAGTAGCCCTGAAACAGCCACTTCTGGTGGTTGCCACTCACCTGAGGATGATTTTAAGCTTGACTTTGGCAATTCCCAAGGCAAAACAAGTCAAACTTGGCATGGAGGGATAGCCACCATTTTTCAGAGTCCTGGCGATGAAGTGTGGGGAGTAGTATGGAAA	MSGSSPETATSGGCHSPEDDFKLDFGNSQGKTSQTWHGGIATIFQSPGDEVWGVVWK	0.00599042
rs190731555	7	44188970	G	A	-	ENSG00000106633.16	GCK	ENST00000403799.8	-17	ATGCTGGCTGCTGTGCAG	MLAAVQ	0.000199681
rs148082316	7	66756005	G	A	+	ENSG00000154710.17	RABGEF1	ENST00000380828.6	-48	ATGAACCTTGGATTACAGATTGCAAATGCTAATAAGTCTTTTATTAGA	MNLGLQIANANKSFIR	0.00698882
rs41410045	7	74028150	C	T	+	ENSG00000049540.17	ELN	ENST00000320492.11	-38	ATGAGGTGCGGAGAGCGGGCTGGGGCATTTCTCCCCGAG	MRCGERAGAFLPE	0.0259585
rs564196030	7	76048127	G	A	+	ENSG00000146701.12	MDH2	ENST00000443006.5	-186	ATGCCTGCCAGTCGGTGCCCCTCCCGCTCCAGCCATGCTCTCCGCCCTCGCCCGGCCTGCCAGCGCTGCTCTCCGCCGCAGCTTCAGCACCTCGGCCCAGGCTACCTCGGACCTGAACAGCTGCCTGACTGCCTGAAAGGTTGTGATGTGGTAGTTATTCCGGCTGGAGTCCCCAGAAAGCCAGGC	MPASRCPSRSSHALRPRPACQRCSPPQLQHLGPGYLGPEQLPDCLKGCDVVVIPAGVPRKPG	0.000199681
rs6465128	7	76429450	G	T	+	ENSG00000188372.15	ZP3	ENST00000416245.5	-281	ATGTATGGCTTGGGAGTACCCGGGCAGGTGATGGCCGGCAGCATTAACTTCTCACCTTTCCTCCAGGTAACTGACGATGCCCTGGTGTACAGCACCTTCCTGCTCCATGACCCCCGCCCCGTGGGAAACCTGTCCATCGTGAGGACTAACCGCGCAGAGATTCCCATCGAGTGCCGCTACCCCAGGCAGGGCAATGTGAGCAGCCAGGCCATCCTGCCCACCTGGTTGCCCTTCAGGACCACGGTGTTCTCAGAGGAGAAGCTGACTTTCTCTCTGCGTCTG	MYGLGVPGQVMAGSINFSPFLQVTDDALVYSTFLLHDPRPVGNLSIVRTNRAEIPIECRYPRQGNVSSQAILPTWLPFRTTVFSEEKLTFSLRL	0.651158
rs574901365	7	80134432	C	T	+	ENSG00000127955.17	GNAI1	ENST00000649855.1	-290	ATGGCCCTGAAACCAGCCGACAGGGATTTGCATTTTGAAAAACCTTGCGTGGCTGCCGGCGCTGGGCATGCTCAAACGCCCAGAACTGGCTTTTTTCGGCAACTTTGGCAGCTCTCCCACCCCCACCCGAAGGGGCAGGTACGCACAGCTCCCTCCGTGAAGTGGTGGGGGCGGCGTGGCCCCCGTCGGGAGGCGTTCGAACGCCCGCTAGGAGAGAGAAAGGATTCCCCTGTGCTTGGAGCCCGCACTCGGGCGCGGAGGGAGCGGCGGCAGGCTCTCGCTTTCGGCACC	MALKPADRDLHFEKPCVAAGAGHAQTPRTGFFRQLWQLSHPHPKGQVRTAPSVKWWGRRGPRREAFERPLGERKDSPVLGARTRARRERRQALAFGT	0.000199681
rs143834627	7	87059518	G	A	-	ENSG00000164659.15	KIAA1324L	ENST00000444627.5	-5	ATGAAG	MK	0.00479233
rs2232159	7	91264830	G	A	+	ENSG00000157240.3	FZD1	ENST00000287934.3	-51	ATGCCCCTGGCAGCCCCAGCGGAGCGGCGCCAAGAGAGGAGCCGAGAAAGT	MPLAAPAERRQERSRES	0.00179712
rs187901603	7	92294920	A	T	+	ENSG00000001629.10	ANKIB1	ENST00000265742.8	-59	ATGTGGCTGAAGATAGAAGGAAAAAAGTGCCACTGCCTATCAGAAAAAACAAAACAAAAC	MWLKIEGKKCHCLSEKTKQN	0.000199681
rs373501807	7	95596305	C	T	-	ENSG00000004799.8	PDK4	ENST00000005178.6	-12	ATGGGCGTCAAG	MGVK	0.00259585
rs372791473	7	99476413	C	T	+	ENSG00000198556.14	ZNF789	ENST00000331410.10	-44	ATGTCCAGGATCCCACCCCTTGCAAAAGACCAGGCCGTGGAAGCC	MSRIPPLAKDQAVEA	0.000199681
rs113683483	7	100081672	C	T	-	ENSG00000166526.17	ZNF3	ENST00000424697.5	-114	ATGTCCGGTCCCCCAAATCTGTCGTCCCTGCCCCCAGGTGCTTCCTCATTCTCTTTTAAAACCCGCTTCCCGCTGAGTCTGCACCCAGGAGACCAGAGAGCACCTTGCCCTTCC	MSGPPNLSSLPPGASSFSFKTRFPLSLHPGDQRAPCPS	0.0173722
rs184947009	7	100114386	C	T	-	ENSG00000106290.15	TAF6	ENST00000472509.5	-6	ATGGGG	MG	0.000399361
rs74997535	7	100436376	T	A	-	ENSG00000160813.7	PPP1R35	ENST00000292330.3	-2	ATG	M	0.000998403
rs137881147	7	100688240	G	A	-	ENSG00000146830.10	GIGYF1	ENST00000275732.5	-2	ATG	M	0.000399361
rs185696595	7	101020121	G	A	+	ENSG00000169876.13	MUC17	ENST00000306151.8	-15	ATGCTCAGAGCTCCG	MLRAP	0.000399361
rs564834460	7	101087066	C	T	+	ENSG00000169871.13	TRIM56	ENST00000306085.11	-104	ATGGAAGTGGAGGAGGAGGAGGAGAAGGAGGAGGGCAGCTCCTTAGCTCAAGAGCAAGTGGCCCAAGGCCTCAGAAGACTAGAAGGAAGTTCCTGGCCATTCAGC	MEVEEEEEKEEGSSLAQEQVAQGLRRLEGSSWPFS	0.000199681
rs184972136	7	107169025	T	A	+	ENSG00000105856.14	HBP1	ENST00000468410.5	-18	ATGTCAGAGCACCATAAC	MSEHHN	0.000199681
rs542111478	7	124915597	G	T	-	ENSG00000128513.15	POT1	ENST00000357628.8	-177	ATGTTTTGCAGATTGGACTACAAGGACACCATTGCAGTGGCTAGATTTATTGTTTTTTTAGCTTCTTCATCTACAAGCAGAGATGGTAAACCTTGCATATTTTTGAAAGCATTTGAAGACCTCAAATCAACTGTTTATGTTTATGTCAAATCTTTAAGAGATTTTTCTACAGAATCA	MFCRLDYKDTIAVARFIVFLASSSTSRDGKPCIFLKAFEDLKSTVYVYVKSLRDFSTES	0.000199681
rs527609851	7	124915612	C	T	-	ENSG00000128513.15	POT1	ENST00000357628.8	-192	ATGGAAATAAAACAGCTGTTTTGCAGATTGGACTACAAGGACACCATTGCAGTGGCTAGATTTATTGTTTTTTTAGCTTCTTCATCTACAAGCAGAGATGGTAAACCTTGCATATTTTTGAAAGCATTTGAAGACCTCAAATCAACTGTTTATGTTTATGTCAAATCTTTAAGAGATTTTTCTACAGAATCA	MEIKQLFCRLDYKDTIAVARFIVFLASSSTSRDGKPCIFLKAFEDLKSTVYVYVKSLRDFSTES	0.000199681
rs575961457	7	134565368	C	T	+	ENSG00000227471.9	AKR1B15	ENST00000652743.1	-113	ATGGCTTCATTCTTGAAGCCAGCGAGACCACGAACCCTCTGGAAGGAACCAACTCTGGACACAGCAGGACGTGAGACTTCTACCTGCTCACTCAGAATCATTTCCGCACCAACC	MASFLKPARPRTLWKEPTLDTAGRETSTCSLRIISAPT	0.000199681
rs556439728	7	141841069	C	A	-	ENSG00000165076.13	PRSS37	ENST00000350549.7	-20	ATGGGGAAGAGCTGGATCACC	MGKSWIT	0.000199681
rs530405477	7	141946926	G	A	-	ENSG00000258227.7	CLEC5A	ENST00000438351.1	-140	ATGTTGCTTGGGCAAAAGGAGCATATTCTCAGGAGACGGGGCCCCTGCCTGCCACACCAAGCATTAGGCCACCAGGAAGACCCCCATCTGCAAGCAAGCCTAGCCTTCCAGGGAGAAAGAGGCCCCTGCAGCTCCTTCATC	MLLGQKEHILRRRGPCLPHQALGHQEDPHLQASLAFQGERGPCSSFI	0.000199681
rs562819950	7	144000643	G	A	+	ENSG00000221813.4	OR6B1	ENST00000641698.1	-33	ATGCCAAGGAGAGCTAAGCCCTGTGTCTCCAAT	MPRRAKPCVSN	0.000199681
rs562390919	7	150993793	C	T	+	ENSG00000164867.11	NOS3	ENST00000297494.8	-11	ATGCACAGTAAC	MHSN	0.000199681
rs10235517	7	155746650	A	G	+	ENSG00000184863.11	RBM33	ENST00000341148.7	-229	ATGGTCTTATTAGTTGTGGGAGGAGAGAGCGATGGCTTTTTTCACCCAGAAGGCCAGCCCCAGCGGCTTCCCCAGCCTCCGGAAGTGGGACCACAGCCTGCCCGCAAGGTGACGCTGACCAGGGGGGGCCTCCAGCAGCCCCCACATCTGCCAGCGGGGCCCCACGCACACTCGCCTGTCCCTCCAGGGATCAAAAGCATCCAAGGAATTCACCCGGCGAAGAAGGCCATC	MVLLVVGGESDGFFHPEGQPQRLPQPPEVGPQPARKVTLTRGGLQQPPHLPAGPHAHSPVPPGIKSIQGIHPAKKAI	0.260583
rs183488561	7	158587744	G	T	-	ENSG00000155093.19	PTPRN2	ENST00000389413.7	-75	ATGGGCCCGGACTCGGCCGCCTCCCGCCGCCTCCCGCGCGGCCATGGACTGAGCGCCGCCGGCCAGGCCGCGGGG	MGPDSAASRRLPRGHGLSAAGQAAG	0.0840655
rs377311137	8	6562947	A	C	-	ENSG00000091879.13	ANGPT2	ENST00000325203.9	-13	ATGACTGAAGAAAGA	MTEER	0.000199681
rs17124788	8	17538808	C	T	+	ENSG00000003989.17	SLC7A2	ENST00000004531.14	-17	ATGAAACTAGCAACTGGA	MKLATG	0.028754
rs145456931	8	17576586	C	A	+	ENSG00000104213.12	PDGFRL	ENST00000251630.10	-288	ATGTTCTCCTGCCTCACCACCAGAGGCCCGGGTTGTCTGCACAGTCTCATTTTCCACGTTATTCCTGTAATGAACCCGTCCTCCCACCCCCACCAGCAGTTACAGGGCTGGGTGCGGAGACCAACTCTGGCCAGACACAGAGGAGCAGCAAGAACCCGGGGCAACGGTCCTAAACCGAATCCTCCCGCTTCGGCGTCCCAGGAGCCCGCCCCTCGCCCGCCGCCTCCCCTGCGTCCCCGCCCCGCGCAGCCGCCGCGCTCCTGCGCTCCGAGGTCCGAGGTTCCCGAG	MFSCLTTRGPGCLHSLIFHVIPVMNPSSHPHQQLQGWVRRPTLARHRGAARTRGNGPKPNPPASASQEPAPRPPPPLRPRPAQPPRSCAPRSEVPE	0.000399361
rs573731150	8	18886950	G	A	-	ENSG00000156011.17	PSD3	ENST00000523619.5	-80	ATGGTGGCTGTTTTCGGTGATCATGGAGGAAGCACTTTACTCCCACCAAATGTCACAAATGAATTTCCAGAATATGGGACC	MVAVFGDHGGSTLLPPNVTNEFPEYGT	0.000199681
rs570462663	8	33461509	G	A	-	ENSG00000172728.15	FUT10	ENST00000524021.1	-101	ATGAGAGAACACCTGGTAACCAGGTTAGCCCTCTGTCAGTCACCCAGGGCAGGGCAGCATGGTGCGGATTCAGAGGAGGAAGCTTTTGGCATCTTGCCTGTC	MREHLVTRLALCQSPRAGQHGADSEEEAFGILPV	0.000199681
rs555442975	8	48042976	C	T	+	ENSG00000169139.12	UBE2V2	ENST00000520809.1	-161	ATGTGTAGCTCTTATAATTATGAGCTTTTTACATTTACACTGACGTTCTTTTGTATAGGAGTTAAAGTTCCTCGTAATTTTCGCTTGTTGGAAGAACTTGAAGAAGGACAAAAAGGAGTAGGCGACGGTACAGTTAGCTGGGGCCTTGAAGATGATGAAGAT	MCSSYNYELFTFTLTFFCIGVKVPRNFRLLEELEEGQKGVGDGTVSWGLEDDED	0.000199681
rs552963879	8	53251334	C	T	-	ENSG00000082556.11	OPRK1	ENST00000520287.5	-297	ATGCCTAGAATTGGTGAGGGAGGCACCTCAGGGGCTGGGGGAGAAGGAGCGAGCGCTCTTCGCCCCTCTCTGGCACCCAGCGGCGCGCCTGCTGGCCGGAAAGGCAGCGAGAAGTCCGTTCTCCCTGTCCTGCCCCCGGCGACTTGCGGCCCGGGTGGGAGTCCGCAGGCTCCGGGTCCCCAGCGCCGCTGGCCAGGGCGCGGGCAAAGTTTGCCTCTCCGCGTCCAGCCGGTTCTTTCGCTCCCGCAGCGCCGCAGGTGCCGCCTGTCCTCGCCTTCCTGCTGCAATCGCCCCACC	MPRIGEGGTSGAGGEGASALRPSLAPSGAPAGRKGSEKSVLPVLPPATCGPGGSPQAPGPQRRWPGRGQSLPLRVQPVLSLPQRRRCRLSSPSCCNRPT	0.00199681
rs539200570	8	58659817	C	T	-	ENSG00000035681.9	NSMAF	ENST00000038176.8	-186	ATGAGCGCGGCCGGGACGCCGCGTCGGGCTCTCGGCCGCCCAGCGGCGCCGCAGGGGAAGCCAGGCCGGCAGCCGCGCGCTCCCCAGCCGGCCACCAATCCCGCCCTCCCCGGCTCCTCCGGACCTCCTCGGCAGGCGGCGGCGGGGCCTGCCTGTGCGCTCTGCGCCCGCCCGCGCCTACCCTCC	MSAAGTPRRALGRPAAPQGKPGRQPRAPQPATNPALPGSSGPPRQAAAGPACALCARPRLPS	0.000199681
rs117870828	8	71844199	C	T	-	ENSG00000178860.8	MSC	ENST00000325509.4	-21	ATGGGCAAGGGGGACAACGGG	MGKGDNG	0.000998403
rs113199627	8	97868936	G	A	+	ENSG00000132561.14	MATN2	ENST00000521689.5	-378	ATGGGGCCGCCCTCGCCGCCGCTCCCTCTCCGCGCCTTCCCCATCCCCAAAGAGGACACCCCTCCTTCCGCCCGGCCCGCTCCCCACCCCCGCCGCGGCACCGCCTCCCCAGCCGCCCGCCCTTGCCCAGCGCCTCCCAGGCAGCCAGCGAGCGAAGGGAGCGCTCTGGGATGGGACTTGGAGCAAGCGGCGGCGGCGGAGACAGAGGCAGAGGCAGAAGCTGGGGCTCCGTCCTCGCCTCCCACGAGCGATCCCCGAGGAGAGCCGCGGCCCTCGGCGAGGCGAAGAGGCCGACGAGGAAGACCCGGGTGGCTGCGCCCCTGCCTCGCTTCCCAGGCGCCGGCGGCTGCAGCCTTGCCCCTCTTGCTCGCCTTGAAA	MGPPSPPLPLRAFPIPKEDTPPSARPAPHPRRGTASPAARPCPAPPRQPASEGSALGWDLEQAAAAETEAEAEAGAPSSPPTSDPRGEPRPSARRRGRRGRPGWLRPCLASQAPAAAALPLLLALK	0.163339
rs552405092	8	98889824	G	A	-	ENSG00000104375.17	STK3	ENST00000523601.5	-128	ATGCATATTCTTCGGACCCCCTCCAAATCTGCTGAATCTGAGATTGTGGAGGCCATTCAATGTCCCTTCTTCAGGAATTTGGAAAAAGGATGGAGAGATCTCTCTGAGCTAGACTCTTCAGTGGAGGAA	MHILRTPSKSAESEIVEAIQCPFFRNLEKGWRDLSELDSSVEE	0.000199681
rs190807307	8	100145177	C	T	-	ENSG00000156509.14	FBXO43	ENST00000428847.3	-42	ATGCAAACTAAAGTTTTCCTCTTTAAGTGGCATTATTTTGGC	MQTKVFLFKWHYFG	0.000399361
rs530017165	8	100532385	C	T	-	ENSG00000186106.11	ANKRD46	ENST00000519597.5	-57	ATGATCCTCTCACCTCAGCGTCCCGAACAGGCGTGTTCCATCCACCACATCAGAACA	MILSPQRPEQACSIHHIRT	0.000199681
rs555716832	8	116850828	T	C	-	ENSG00000164754.14	RAD21	ENST00000523986.5	-79	ATGTTTAAAATAAGCTACTTTAAAAGCATATATCTTAAATTGTCTTATTTGTATTGCTTTAAGCCTCAGCAGGTAGAGCAG	MFKISYFKSIYLKLSYLYCFKPQQVEQ	0.000599042
rs566151729	8	124998537	G	A	+	ENSG00000104549.12	SQLE	ENST00000523430.5	-63	ATGCGACGGTTACTCTGGTTACTGGGGCCGCGCCGCGCTGGCGAGAGCCGCCGCCCGCGAGGG	MRRLLWLLGPRRAGESRRPRG	0.000199681
rs76575464	8	125091888	C	A	+	ENSG00000156831.8	NSMCE2	ENST00000519010.5	-123	ATGAGGAAAGGAGAATCAAGCACTCTTTTGGAAGAGGGTAATCTCTCTCCAAAAACTGAGGACACTTACCTTCCCCATATATTGAGTCCAGCTGTGTTTGGTGGCCCAGGTACTAATTTCAAG	MRKGESSTLLEEGNLSPKTEDTYLPHILSPAVFGGPGTNFK	0.0716853
rs6996486	8	132085560	G	A	-	ENSG00000258417.3	AC100868.1	ENST00000262283.5	-5	ATGCGC	MR	0.0179712
rs181365700	8	139654293	G	A	-	ENSG00000169427.8	KCNK9	ENST00000647605.1	-50	ATGCTGCAGGTCACCAGGGCACCCAGCGATCTGGCAGCTTGTGTTTTCCAT	MLQVTRAPSDLAACVFH	0.000199681
rs575848973	8	140511396	C	T	+	ENSG00000104472.10	CHRAC1	ENST00000220913.10	-104	ATGGGGCAGCGGGCGCGGCTCCCCGTACCCACCAGCTGGCCGGGCAGGGCAGCCACTTCGCGGTCGGGCCCGCCGGCTGCGGGCACCCGCGCGACGGGCGGGAAG	MGQRARLPVPTSWPGRAATSRSGPPAAGTRATGGK	0.000399361
rs115334616	8	140668471	G	A	-	ENSG00000169398.19	PTK2	ENST00000517712.5	-149	ATGCCATCTGCTGGAGAGCAGAAAAATGACTGGCTTCTGTGTTGTCAGCTTCAGCCCCAGGAAATCAGCCCCCCTCCTACTGCCAACCTGGACCGGTCGAATGATAAGGTGTACGAGAATGTGACGGGCCTGGTGAAAGCTGTCATCGAG	MPSAGEQKNDWLLCCQLQPQEISPPPTANLDRSNDKVYENVTGLVKAVIE	0.00479233
rs2294008	8	142680513	C	T	+	ENSG00000167653.5	PSCA	ENST00000301258.5	-26	ATGAAGGCTGTGCTGCTTGCCCTGTTG	MKAVLLALL	0.405152
rs587689647	8	142680533	C	A	+	ENSG00000167653.5	PSCA	ENST00000301258.5	-6	ATGTTG	ML	0.000199681
rs554427874	8	143597024	C	T	-	ENSG00000104529.17	EEF1D	ENST00000317198.10	-153	ATGGGAGACCAGACATCTGCCCCAGCTGTTTCTCTGGCCTGCAGACCTTCGTACACCACGTCTTTGTCAAGCACCAGTTACTGCACGCATCAGCTGAGCACGGAGGGGATAGGCACGGACGCAACACTTTTGGAACTTAGACGCTACAGAAAA	MGDQTSAPAVSLACRPSYTTSLSSTSYCTHQLSTEGIGTDATLLELRRYRK	0.000798722
rs193167841	8	144829061	G	A	+	ENSG00000147789.15	ZNF7	ENST00000325217.9	-27	ATGGATGCCCACCCACCACTGAGCCTC	MDAHPPLSL	0.000199681
rs556721441	9	4666478	G	A	-	ENSG00000106686.16	SPATA6L	ENST00000475086.5	-50	ATGCCACGCTTCCGCCTTCTGGAAGCCTGCACTCCAGCTTCGAGTGGAACG	MPRFRLLEACTPASSGT	0.000998403
rs185516308	9	5231422	C	A	+	ENSG00000120211.4	INSL4	ENST00000239316.4	-102	ATGGAGCCCAGAAGGGACACACCAGCACAGTCTGGTAGGCTACAGCAGCAAGTCTCTAAAGAAAGGCTGAGAACACCCAGAACAGGAGAGTTCAGGTCCAGG	MEPRRDTPAQSGRLQQQVSKERLRTPRTGEFRSR	0.00159744
rs77174967	9	6758068	G	A	+	ENSG00000107077.18	KDM4C	ENST00000381306.7	-153	ATGCGCGTGCGCAGCGAACAGCTGTCACCTAGTGCGGAACAAGTCTCCCAAATTTCCCAAATCTCCCTGGGCCGGAGGCCACTGTCTTCTCTTCCTCCTCCACCGAGTCGTGCTCTCGCCCCAACCCGCGCGCCAGACACTGCCCTAACCATC	MRVRSEQLSPSAEQVSQISQISLGRRPLSSLPPPPSRALAPTRAPDTALTI	0.00579073
rs181350173	9	12693928	G	A	+	ENSG00000107165.12	TYRP1	ENST00000388918.9	-69	ATGCTTCAGTCTTCTCTACACAAAGAGCTGCAAACCAGGTCTTTGTTTTGCACTCTTATTTCAAGCAGA	MLQSSLHKELQTRSLFCTLISSR	0.000399361
rs1065752	9	21440506	C	T	+	ENSG00000197919.5	IFNA1	ENST00000276927.2	-2	ATG	M	0.000199681
rs569345626	9	22009120	G	A	-	ENSG00000147883.11	CDKN2B	ENST00000276925.7	-167	ATGGGGCCCCAAGCCGCAGAAGGACGACGGGAGGGTAATGAAGCTGAGCCCAGGTCTCCTAGGAAGGAGAGAGTGCGCCGGAGCAGCGTGGGAAAGAAGGGAAGAGTGTCGTTAAGTTTACGGCCAACGGTGGATTATCCGGGCCGCTGCGCGTCTGGGGGCTGCGGA	MGPQAAEGRREGNEAEPRSPRKERVRRSSVGKKGRVSLSLRPTVDYPGRCASGGCG	0.000199681
rs201567728	9	33001545	G	C	-	ENSG00000137074.18	APTX	ENST00000309615.7	-34	ATGTCTTCTGCTGGCTGGGCTCAATGCCGCGGAGTG	MSSAGWAQCRGV	0.000399361
rs542199775	9	33393802	G	A	-	ENSG00000165269.13	AQP7	ENST00000447660.3	-14	ATGCGAGGAGCCCAC	MRGAH	0.000199681
rs563290257	9	33465146	C	T	-	ENSG00000165271.17	NOL6	ENST00000379470.5	-327	ATGCTGCACCCTAAGTCTACATGGGAATGGGTGGTTGAGCAAGTGGCAGAAGGGGTTCTAAGATGCCCTGCCCTGCCAATCCACACCAGGGGGTCTGAGCTCCATAGCCTGAGAGAAGCCTGGGGATATGTGGCTGGGCCCTGGATTCTTTGCTTACTCCAGCCCTTTAGTTCCCCCCAGGTTGGCTTCCTTCGATTCCTTTTCTTGGTATCAACGTTTGATTGGAAGAACAACCCCCTCTTTGTCAACCTCAATAATGAGCTCACTGTGGAGGAGCAGGTGGAGATCCGCAGTGGCTTCCTGGCAGCTCGGGCACAGCTCCCCGTC	MLHPKSTWEWVVEQVAEGVLRCPALPIHTRGSELHSLREAWGYVAGPWILCLLQPFSSPQVGFLRFLFLVSTFDWKNNPLFVNLNNELTVEEQVEIRSGFLAARAQLPV	0.000199681
rs572791620	9	35162218	C	A	+	ENSG00000198722.14	UNC13B	ENST00000378495.7	-66	ATGAGAGGAAAGAGGGAGCGGTCCGGCGCGGCTGGGGCGCGGCAGAGGCTTGCCCGATCCTCGGCC	MRGKRERSGAAGARQRLARSSA	0.000199681
rs551596292	9	37753834	G	A	+	ENSG00000165275.10	TRMT10B	ENST00000297994.4	-48	ATGGGGGTGAGGGGATCAGTCTGGTGGAAAGGACAGAGGACTAAGTCC	MGVRGSVWWKGQRTKS	0.000998403
rs560115983	9	39355684	C	T	+	ENSG00000204849.8	SPATA31A1	ENST00000377647.5	-47	ATGGGGATGCCCAGAGCTCAGTTGCTTGAAAGCAACGCGCCTATTCAC	MGMPRAQLLESNAPIH	0.000399361
rs199522709	9	42183676	G	A	+	ENSG00000185775.9	SPATA31A6	ENST00000332857.6	-12	ATGCCTATTCAC	MPIH	0.000599042
rs28714974	9	72059650	G	A	-	ENSG00000204669.10	C9orf57	ENST00000652156.1	-191	ATGGGGTTTCACCATGTTGGGCAGTCTGGTCTTGAACTCCTGACCTCAGGCGATCTGCCCACCTTGGCCTCCCAAAGCGTTGGGAATACAGGCGTGAGCCACTGCGTCCAGCCATATGGTGACTTTTTTATAAAGACAGAAATCAGTGGGACGTGTCTTTCCTTTCATCTCCTTTTCGGCTTGGAAATCAGA	MGFHHVGQSGLELLTSGDLPTLASQSVGNTGVSHCVQPYGDFFIKTEISGTCLSFHLLFGLEIR	0.0211661
rs2490582	9	76394190	A	C	-	ENSG00000135002.12	RFK	ENST00000376736.6	-19	ATGCCCCGAGCGGACTGCATT	MPRADCI	0.999401
rs114571823	9	83999795	G	A	+	ENSG00000178966.16	RMI1	ENST00000325875.7	-39	ATGGTAATAGATGCATATTATTTCTTTTATTTAAAAGAA	MVIDAYYFFYLKE	0.00499201
rs529933696	9	86281992	C	T	-	ENSG00000135070.15	ISCA1	ENST00000311534.6	-237	ATGGCCCGGAGTCCTAGCCTGGAGACACCTTCAGCAGTAAACAAGATAAAACAACTTCTTAAAGATAAGCCTGAGCATGTAGGTGTAAAAGTTGGTGTCCGAACCAGGGGCTGTAATGGCCTTTCTTATACTCTAGAATATACAAAGACAAAAGGAGATTCTGATGAAGAAGTTATTCAAGATGGAGTCAGAGTATTCATCGAAAAGAAAGCACAGCTAACACTTTTAGGAACAGAA	MARSPSLETPSAVNKIKQLLKDKPEHVGVKVGVRTRGCNGLSYTLEYTKTKGDSDEEVIQDGVRVFIEKKAQLTLLGTE	0.000399361
rs192178222	9	86946924	G	C	-	ENSG00000180447.7	GAS1	ENST00000298743.9	-145	ATGAGCCAGCGGCGCGCATGGATTTATGAAGACACTCATGCAAGAAGTGGGCAGGACTTGGACAAACTTTTCCACCGGCTCCGCGTCCGCCGCTCCCCGCGCCTCGTCTCCTTTCCCCTCCTCTCCCGGCGGCCGCCGCTGCCCGCG	MSQRRAWIYEDTHARSGQDLDKLFHRLRVRRSPRLVSFPLLSRRPPLPA	0.00179712
rs533889420	9	100099312	C	A	+	ENSG00000119509.13	INVS	ENST00000262456.6	-129	ATGACCTGGCTGGATATAGTGTACCGGCCCGGCAGGAGGGGCGGCCCGGTCCGGGTTGCGCCTCCTGGAGCCGCCCCCGGGACGTCAGTCCTGGAGGAGGCGAGGGTTGCTCCGGTTGCTAAGAAGACT	MTWLDIVYRPGRRGGPVRVAPPGAAPGTSVLEEARVAPVAKKT	0.000199681
rs534159089	9	101533906	C	T	+	ENSG00000155827.12	RNF20	ENST00000389120.8	-35	ATGGGCCTTGGAAAACGACTGTCTTCTTCTGCCAAA	MGLGKRLSSSAK	0.000199681
rs528449869	9	108934416	C	T	+	ENSG00000119328.12	FAM206A	ENST00000322940.11	-71	ATGCCCAGTCCGGGCTGCGCGGAGGAAGCGCTGGGGTCCCGGAGGGCGGGGGTGGCGGCGCCGGAGGTCGCC	MPSPGCAEEALGSRRAGVAAPEVA	0.000199681
rs201196219	9	110972147	C	T	-	ENSG00000198121.13	LPAR1	ENST00000358883.8	-30	ATGTTCACCACCTACAACCACAGAGCTGTC	MFTTYNHRAV	0.000199681
rs544773845	9	111631381	G	A	+	ENSG00000059769.20	DNAJC25	ENST00000313525.4	-27	ATGGCAGAGCCGCCAGCGAGGCTGGGG	MAEPPARLG	0.000599042
rs555332382	9	113593830	G	A	+	ENSG00000138835.22	RGS3	ENST00000462403.5	-90	ATGGTGGGCAGTGCCTCCCCTGGCTCCCTCCTTCCCTTTCAGCAATTTGCTGACTTGTCCCCCACCCCCCACCACTGTCTCCCTGCTGCC	MVGSASPGSLLPFQQFADLSPTPHHCLPAA	0.000199681
rs565440245	9	114323116	G	A	+	ENSG00000229314.5	ORM1	ENST00000259396.8	-18	ATGCCTCCTGGTCTCAGT	MPPGLS	0.000399361
rs563109092	9	124869078	G	A	+	ENSG00000136950.13	ARPC5L	ENST00000353214.6	-213	ATGCCAGGCTCCGCCCCGCCCCTGACGGCGCTTCCGGATCCGGCGGGTGCCGGAAGTGGGCGGGCGGCGGCGGCTGCGCGCGGAGGCGGTGGAGGAGGTGCTGGGAGCAGCCGGGCAGCCGCTTCCCGCCCCCGAGCAGGAGCCGGTGCGAGCGGAGCAGAGCCGAGGTCGGGCCGCGAGCGGAGCCGGCTGAGCGGGCGCCGAGCTCCCGCC	MPGSAPPLTALPDPAGAGSGRAAAAARGGGGGGAGSSRAAASRPRAGAGASGAEPRSGRERSRLSGRRAPA	0.000199681
rs76134162	9	127579390	G	A	+	ENSG00000136854.21	STXBP1	ENST00000637521.2	-150	ATGCCCAGGAGATGGGGGCTGAGAGCTGGCTCCTGCGCTCCTGAGAGCACAGTTTCCTGGGCAGGAGCAGAGAGAAGGCCCAGAGGAAGATGGGAGGGAGGCAAGGCAAAGGATGCTGTGGGGAGAGCCCAGAGCTGGGCCGCAGAGATT	MPRRWGLRAGSCAPESTVSWAGAERRPRGRWEGGKAKDAVGRAQSWAAEI	0.0213658
rs575463588	9	128091868	G	A	+	ENSG00000148339.12	SLC25A25	ENST00000373066.9	-3	ATG	M	0.000199681
rs368877538	9	128322848	C	T	+	ENSG00000167113.11	COQ4	ENST00000300452.8	-11	ATGCCCGCTGCC	MPAA	0.000798722
rs539633608	9	129142066	C	T	+	ENSG00000119383.19	PTPA	ENST00000432651.5	-17	ATGACACCAGAAGCTCAG	MTPEAQ	0.000399361
rs145780019	9	129835245	G	T	-	ENSG00000136819.15	C9orf78	ENST00000372447.7	-24	ATGTACAACTCGGCCGTTGTCACC	MYNSAVVT	0.00119808
rs537782305	9	131125667	G	T	+	ENSG00000126883.17	NUP214	ENST00000359428.10	-38	ATGCAGCGTTGGCTGCTTCGACACACTGAGGGCGGCGCG	MQRWLLRHTEGGA	0.000199681
rs200212860	9	133030985	C	A	+	ENSG00000148308.17	GTF3C5	ENST00000372097.9	-27	ATGGCGGGCCCTGCCAGACGCACAGGG	MAGPARRTG	0.000199681
rs141069732	9	133418024	C	T	-	ENSG00000148300.12	REXO4	ENST00000371935.6	-180	ATGCGTGCTGAGGTATGCGCAACGCGTGCGGGGTCTCTTCCGGAGTCTTTTCCTGGACGGGGTCCCTGCGGTGGGTGTGTTTCGGCCTGGCCTGGGCAGGCGCTTGTGCTGCCAGGGCGCCGGGCCCGGGGAGGCCGGGGTCTCGGGTGGCCGCCGGCCCAGGCGCTGGACGGCAGCAGG	MRAEVCATRAGSLPESFPGRGPCGGCVSAWPGQALVLPGRRARGGRGLGWPPAQALDGSR	0.000199681
rs548761518	9	135699500	C	T	-	ENSG00000165643.10	SOHLH1	ENST00000298466.9	-33	ATGCGCGTGGGGTCGCTCCGCAGCTGCGAGTTC	MRVGSLRSCEF	0.000199681
rs540565649	9	136757960	C	T	-	ENSG00000204001.9	LCN8	ENST00000371688.7	-30	ATGGTGCTCCGGGCGCAGGTGGCAGCAGCC	MVLRAQVAAA	0.000199681
rs559359212	9	137205422	G	A	-	ENSG00000187713.7	TMEM203	ENST00000343666.6	-8	ATGGGCGCG	MGA	0.000199681
rs199912804	10	5196857	A	T	+	ENSG00000198610.11	AKR1C4	ENST00000263126.3	-11	ATGTGGCAAGCA	MWQA	0.000199681
rs548671826	10	6146358	C	A	+	ENSG00000170525.21	PFKFB3	ENST00000536985.6	-21	ATGTCCCGTTGGGGTAGAGAG	MSRWGRE	0.000399361
rs546780362	10	7619649	G	A	-	ENSG00000123243.15	ITIH5	ENST00000613909.4	-59	ATGTGTTCGCTTTGCGTTTGCCTTCTGCGTGATTGTAAGTTTCCCGAGGCTTCCCCAGCC	MCSLCVCLLRDCKFPEASPA	0.000199681
rs112527887	10	15097703	C	T	+	ENSG00000152464.15	RPP38	ENST00000616640.1	-74	ATGGTCTCCAAGGAGACACGGACAACAGAACAACACTTCCGTGTGCTAAATAGTAAAGCACCAAGGATTTTCAAA	MVSKETRTTEQHFRVLNSKAPRIFK	0.00419329
rs117313603	10	16817317	C	T	-	ENSG00000148484.18	RSU1	ENST00000345264.10	-6	ATGACC	MT	0.000199681
rs371609672	10	27995153	G	A	-	ENSG00000169126.15	ARMC4	ENST00000305242.9	-11	ATGGTGGATCCC	MVDP	0.000599042
rs1254958	10	43206695	C	T	-	ENSG00000198915.11	RASGEF1A	ENST00000395809.5	-18	ATGGCAGCCACCGAAACT	MAATET	0.234225
rs569511225	10	44978775	C	T	-	ENSG00000165507.8	DEPP1	ENST00000298295.3	-183	ATGAGACTCAGTGCACTGTCCTCCTCCCAGCGACCCCACGCTGGACCCCCTGCCGGACCCTCCACCCTTCGGCCCCCAAGCTTCCCAGGGGCTTCCTTTGGACTGGACTGTCCCTGCTCATCCATTCTCCTGCCACCCCCAGACCTCCTCAGCTCCAGGTTGCCACCTCCTCTCGCCAGAGTG	MRLSALSSSQRPHAGPPAGPSTLRPPSFPGASFGLDCPCSSILLPPPDLLSSRLPPPLARV	0.000399361
rs150989008	10	46019370	G	A	-	ENSG00000266412.5	NCOA4	ENST00000583565.5	-62	ATGCTCCAGCTCTCCAAATCGGAGCCGGCATTTCACCCATGTGATACAGGAGCAGTGAGGAGA	MLQLSKSEPAFHPCDTGAVRR	0.00179712
rs139837736	10	47300592	G	A	+	ENSG00000266524.3	GDF10	ENST00000580279.2	-60	ATGCGCCAGCGCTCGCCTTCCTCCTCCTGGACTTCGGCCCTTTGCCGCCCTCACCACGCC	MRQRSPSSSWTSALCRPHHA	0.000998403
rs117128988	10	48684987	C	T	+	ENSG00000128815.19	WDFY4	ENST00000325239.11	-32	ATGGCCACCCCTCCAGATCTGCTTTGCCACGGC	MATPPDLLCHG	0.000399361
rs191833905	10	73358792	C	T	-	ENSG00000156042.17	CFAP70	ENST00000310715.7	-54	ATGCGATGGCCAAAAAGACCAAAGAAAACAGAGGGACTTTTCCCAGTTGGTGAT	MRWPKRPKKTEGLFPVGD	0.000798722
rs551164523	10	75109193	C	T	-	ENSG00000079393.20	DUSP13	ENST00000372702.7	-36	ATGACCACAGAGGCAGAGGGGTGGGCGGGCTGGCCC	MTTEAEGWAGWP	0.000199681
rs528261800	10	79201625	C	T	+	ENSG00000108175.17	ZMIZ1	ENST00000334512.10	-8	ATGGCCAGA	MAR	0.000199681
rs576391332	10	87020323	C	T	+	ENSG00000188100.9	FAM25A	ENST00000343959.5	-2	ATG	M	0.000199681
rs544545168	10	87504914	C	T	+	ENSG00000107789.16	MINPP1	ENST00000371994.8	-2	ATG	M	0.000199681
rs115718182	10	91909044	G	T	-	ENSG00000174721.9	FGFBP3	ENST00000311575.5	-75	ATGGGGAATGCTCTTTGCCTGGTCCAGCCCCGACAAACGTGGTCTGAGAACAGCGGAGCGCGGAAACCGCGGAGC	MGNALCLVQPRQTWSENSGARKPRS	0.00239617
rs142415049	10	95911316	G	T	+	ENSG00000188649.14	CC2D2B	ENST00000636965.1	-8	ATGACCATC	MTI	0.000199681
rs568513038	10	97572532	C	T	+	ENSG00000165887.11	ANKRD2	ENST00000298808.9	-176	ATGGGCTCCTTCCTGCACCCCTGCTCTTGGGACACAGTGCCCTCCGGCTCTAATAGGCCAGGAGTTGGGGGGGCAACTGGCTCTGCTCCCTGGCCCTGGCTCCCCCTGCTCCCTGGGGCTGCCCGAGGTGAAGGTGACAGGTGGGGGAGGCAGGTGGAGAATTGGGCCAGTGAGCTC	MGSFLHPCSWDTVPSGSNRPGVGGATGSAPWPWLPLLPGAARGEGDRWGRQVENWASEL	0.000399361
rs2231678	10	99732072	C	A	-	ENSG00000014919.12	COX15	ENST00000016171.5	-23	ATGTGGCTGTTCCCTGTCATCAGT	MWLFPVIS	0.00638978
rs141257965	10	100267606	T	C	-	ENSG00000095485.18	CWF19L1	ENST00000354105.10	-13	ATGCTATTCGGACAG	MLFGQ	0.000199681
rs544821643	10	110227367	G	A	+	ENSG00000119950.21	MXI1	ENST00000650810.1	-75	ATGTGTGAGAGGTCGCGCAGGTGCTGGGGGAGGTGCGAGGAGTGTGAACATGGCTACGCCTCTTCATTCCCGTCC	MCERSRRCWGRCEECEHGYASSFPS	0.000199681
rs139997235	10	110227851	T	G	+	ENSG00000119950.21	MXI1	ENST00000369612.1	-67	ATGTTTGAGGCAAGCGAAGTCAATGAGGTGAATGAGTGTGAACATGGCTACGCCTCTTCATTCCCGTCC	MFEASEVNEVNECEHGYASSFPS	0.000199681
rs571072329	10	113755385	A	G	+	ENSG00000148735.15	PLEKHS1	ENST00000619563.5	-61	ATGCAGAACTTGGTGGTTTTTGTAAATTCCAGTGTAGAAGTTGGCATAAGTAGCCAGGAAAAG	MQNLVVFVNSSVEVGISSQEK	0.000199681
rs543229425	10	123891692	C	T	-	ENSG00000121898.13	CPXM2	ENST00000241305.4	-33	ATGACCCTGCCCTGGGCGCGGGGCGGAGCAGGC	MTLPWARGGAG	0.000199681
rs181309246	10	132331817	C	T	-	ENSG00000165752.17	STK32C	ENST00000368619.3	-81	ATGGTGGTCGACGGGCAAGTAGAGACCGCGAGGGTCTGGAGGGGCGACCGGCCTGGCACAGAGGGGAAGGAAGAGAGCGGG	MVVDGQVETARVWRGDRPGTEGKEESG	0.000199681
rs530447407	11	307770	G	A	+	ENSG00000185201.16	IFITM2	ENST00000533141.1	-45	ATGAGCCACGGCGCCCGGCAGAGCGGCCAGCCTCCCAACTACGAG	MSHGARQSGQPPNYE	0.000199681
rs371360062	11	321246	C	T	-	ENSG00000142089.16	IFITM3	ENST00000526811.4	-45	ATGAGCCGCGGCGCCCGGCAGAGTGGCCAGCCCCCCAACTATGAG	MSRGARQSGQPPNYE	0.0105831
rs188596148	11	327294	C	T	-	ENSG00000142089.16	IFITM3	ENST00000602735.2	-66	ATGACTCCCACTTCCTCTTGGAGGGTGCAGGGGCCTCTCCTGAGTGGCCAGCCCCCCAACTATGAG	MTPTSSWRVQGPLLSGQPPNYE	0.000798722
rs558293838	11	624946	G	A	-	ENSG00000099834.18	CDHR5	ENST00000349570.11	-44	ATGCCAGACCCGCTCAGACCCTCCTGCCAGGTGACAGCCGCCAAG	MPDPLRPSCQVTAAK	0.000199681
rs11246276	11	706284	G	T	+	ENSG00000177106.16	EPS8L2	ENST00000318562.13	-83	ATGCAGGTGTGGGACAGGCACTGGCCTCAGACCGGGGCCACACTGAGGTCTGCCCTTCTCCCGCTGGCCGCCACCCAAGACACC	MQVWDRHWPQTGATLRSALLPLAATQDT	0.205871
rs55885142	11	844154	G	T	+	ENSG00000214063.11	TSPAN4	ENST00000409543.6	-50	ATGTTCAGCTGCGAGGCTGCTGGTGGCTGTGGAGAACTGAAGCGCTGCGGC	MFSCEAAGGCGELKRCG	0.0061901
rs539253602	11	914985	G	A	-	ENSG00000177830.17	CHID1	ENST00000449825.5	-284	ATGTGGTCAGCAATAGTGGCCCAGGTCCTGCCCTTGGGTGACCCAGGCCAAGGTCTCCTAGTTAGAACAGGACAGAGTCACGAGGCTGCCACTGTTGGGAAGGGCCCTGCCTGTGCTGACTCTGCAAATGAGGAGTCGCCCAGAGCCGCCGCGACCCCACCCAGGAGCACTGGCCAGCCTGGGGAAGACACAAACCCAGCCCCAAAGGCCCCACAGCCACCAGGCACCTCCAACAACCAGGTCCCTCTGGACCCCGAGGTTGGACCCTACTGTGACACACCTACC	MWSAIVAQVLPLGDPGQGLLVRTGQSHEAATVGKGPACADSANEESPRAAATPPRSTGQPGEDTNPAPKAPQPPGTSNNQVPLDPEVGPYCDTPT	0.000199681
rs562980547	11	1835058	C	A	+	ENSG00000149043.16	SYT8	ENST00000341958.3	-48	ATGACCCAGCCTCCTGGGCCGCTTCTTCCAAACCAGCAGGGTAGAAAG	MTQPPGPLLPNQQGRK	0.000199681
rs546344485	11	2161070	C	T	-	ENSG00000254647.6	INS	ENST00000397262.5	-99	ATGAAGCATGTGGGGGTGAGCCCAGGGGCCCCAAGGCAGGGCACCTGGCCTTCAGCCTGCCTCAGCCCTGCCTGTCTCCCAGATCACTGTCCTTCTGCC	MKHVGVSPGAPRQGTWPSACLSPACLPDHCPSA	0.000199681
rs80130469	11	2777586	C	T	+	ENSG00000053918.16	KCNQ1	ENST00000526095.2	-92	ATGGCTCATAGTGTGGGCTGGTGTAACGGAGCAGCGGAATGGCTGTGCCCCCAGCCTGGAGTCAGGCCTGTGTCGCCCTGGGAGTGGAATGGC	MAHSVGWCNGAAEWLCPQPGVRPVSPWEWNG	0.0197684
rs11826215	11	2777654	G	A	+	ENSG00000053918.16	KCNQ1	ENST00000526095.2	-24	ATGTCGCCCTGGGAGTGGAATGGC	MSPWEWNG	0.00958466
rs375521337	11	4390423	G	A	-	ENSG00000132109.10	TRIM21	ENST00000254436.8	-14	ATGGCACACTTGACA	MAHLT	0.000199681
rs566794457	11	5596164	C	G	+	ENSG00000121236.21	TRIM6	ENST00000278302.9	-85	ATGCAGGCCACAGATTCCAGGATTCTACAGGCAGGAAACATCTTAGAAATCAGGGTTGGGCAGGCAGGAGCCAGGAGAGTAGCTACA	MQATDSRILQAGNILEIRVGQAGARRVAT	0.000199681
rs564966967	11	6419361	G	T	-	ENSG00000166313.19	APBB1	ENST00000311051.7	-30	ATGCGGGGCGCGCAGGGAGCTGCCAAGGCC	MRGAQGAAKA	0.000798722
rs536694306	11	6481373	G	A	-	ENSG00000132254.12	ARFIP2	ENST00000423813.6	-158	ATGTGGCCGGCTTCTTCTGCCCGGAGAGGACGTCATTTCCGCCGAGTCCCTGACCTGCTGCTAGGATCGCGACGGGAACTGGAGCCCGAGGTCCCCGCGCGGCCCGGGCCTGGCGCCCTGAGGGGAAGAGCGGCCCGGCCCGAGGACCTCCAGCAGGTG	MWPASSARRGRHFRRVPDLLLGSRRELEPEVPARPGPGALRGRAARPEDLQQV	0.000199681
rs529142438	11	6769078	T	C	-	ENSG00000188124.3	OR2AG2	ENST00000641124.1	-121	ATGTTATGGGATTCCTATTGGCCAATGCACAGTGACCTAGAACAATCCAAAGCTAGAGTGAACACCTTTAGAAAAGCTTCCACTGATAATATATTTGGTTCTAGGCAACTAAAAAAACACATC	MLWDSYWPMHSDLEQSKARVNTFRKASTDNIFGSRQLKKHI	0.000199681
rs562798835	11	6769102	T	C	-	ENSG00000188124.3	OR2AG2	ENST00000641124.1	-145	ATGCTAAGAAATGGAAAATATATCATATTATGGGATTCCTATTGGCCAATGCACAGTGACCTAGAACAATCCAAAGCTAGAGTGAACACCTTTAGAAAAGCTTCCACTGATAATATATTTGGTTCTAGGCAACTAAAAAAACACATC	MLRNGKYIILWDSYWPMHSDLEQSKARVNTFRKASTDNIFGSRQLKKHI	0.000199681
rs7949174	11	6845679	A	G	+	ENSG00000166363.5	OR10A5	ENST00000299454.4	-4	ATGCTT	ML	0.00399361
rs4758140	11	6869670	A	G	+	ENSG00000170790.5	OR10A2	ENST00000641461.1	-85	ATGATCTTTCTCCATGACCACAGTTGGGGACTTCTGCCCACACTTATAGCTACAGGAAACTGGACAAGAATAAGTGAGTTTATCCTC	MIFLHDHSWGLLPTLIATGNWTRISEFIL	0.150958
rs4758142	11	6869715	A	G	+	ENSG00000170790.5	OR10A2	ENST00000307322.4	-40	ATGGCTACAGGAAACTGGACAAGAATAAGTGAGTTTATCCTC	MATGNWTRISEFIL	0.324281
rs188993332	11	7928679	G	A	-	ENSG00000279000.3	OR10A6	ENST00000641238.1	-17	ATGACTTCATTACTGAAA	MTSLLK	0.000199681
rs545929904	11	8684696	G	T	+	ENSG00000166441.13	RPL27A	ENST00000526562.5	-50	ATGTGGTTGTTACCTCTTCCTAGCCACCCAGGCTACTTTGGGAAAGTTGGT	MWLLPLPSHPGYFGKVG	0.000199681
rs184999858	11	12879564	G	A	+	ENSG00000187079.17	TEAD1	ENST00000526600.1	-102	ATGTTATTTATCCATGCATGTTTGCTTTTTTTGGCCTATTTTGTGGCTCTGTATTTTAGTCCATGTGCTCGTGGCTGTGCCTGTGTAACCTGCCTGGTAGCC	MLFIHACLLFLAYFVALYFSPCARGCACVTCLVA	0.000199681
rs566225094	11	13350045	C	G	+	ENSG00000133794.17	ARNTL	ENST00000389707.8	-34	ATGTGGGGTGTAAGAACTGTGACTTCAGATCATCCA	MWGVRTVTSDHP	0.000199681
rs200674391	11	16341269	G	T	-	ENSG00000110693.17	SOX6	ENST00000316399.10	-21	ATGTTTTTTTTCTGCAGAAGA	MFFFCRR	0.000199681
rs139126619	11	18724250	G	A	-	ENSG00000179057.13	IGSF22	ENST00000513874.5	-14	ATGCCTGCTGTCACC	MPAVT	0.000998403
rs563669359	11	24497106	G	A	+	ENSG00000187398.12	LUZP2	ENST00000336930.11	-138	ATGTGCCCGTCTCCGCCTTTCCGCCTCGGAAGAGCGCTCATCACTGGCTGGGGACAGAGCCGGGCACCAAGGAGCGACAGGATCCCGAAGAGAGAGAGAGAAGGCAGCGAGGGAAGGAGGACCCCGGCAGGCAGCAGC	MCPSPPFRLGRALITGWGQSRAPRSDRIPKREREGSEGRRTPAGSS	0.000199681
rs566346607	11	31335470	C	T	-	ENSG00000170959.14	DCDC1	ENST00000452803.1	-30	ATGATTTCTGCATTTCCAACTAAGCTGAAA	MISAFPTKLK	0.000199681
rs189113630	11	44095673	G	A	+	ENSG00000151348.13	EXT2	ENST00000533608.5	-210	ATGTCAGACGGCCCGGATCCCGGTTACCGGCCCCTCGCTCGCTGCTCGCCAGCCCAGACTCGGCCCTGGCAGTGGCGGCTGGCGATTCGGACCGATCCGACCTGGGCGGAGGTGGCCCGCGCCCCGCGGCATGAGCCGGTGACCAAGCTCGGGGCCGAGCGGGAGGCAGCCGTGGCCGAGGAGTGTGAGGAAGAGGCTGTCTGTGTCATT	MSDGPDPGYRPLARCSPAQTRPWQWRLAIRTDPTWAEVARAPRHEPVTKLGAEREAAVAEECEEEAVCVI	0.000599042
rs369797789	11	47352671	C	T	-	ENSG00000134571.10	MYBPC3	ENST00000256993.8	-24	ATGCCTGGTGTGACGTCTCTCAGG	MPGVTSLR	0.000199681
rs553644150	11	47352689	C	T	-	ENSG00000134571.10	MYBPC3	ENST00000256993.8	-42	ATGACCTGTGCCTGCTTCGTGCCTGGTGTGACGTCTCTCAGG	MTCACFVPGVTSLR	0.000199681
rs181448479	11	48245097	A	G	+	ENSG00000172208.6	OR4X2	ENST00000624868.1	-7	ATGCACAAC	MHN	0.000199681
rs375009369	11	59443161	C	T	+	ENSG00000172320.3	OR5A1	ENST00000302030.2	-8	ATGGGAAGC	MGS	0.000199681
rs535050964	11	60699756	G	A	+	ENSG00000166959.8	MS4A8	ENST00000300226.7	-21	ATGGCTGCTGGCAGAGCAAGC	MAAGRAS	0.000199681
rs185767880	11	60853724	G	A	-	ENSG00000183134.5	PTGDR2	ENST00000332539.5	-2	ATG	M	0.000199681
rs200379024	11	61430097	G	T	+	ENSG00000167985.6	SDHAF2	ENST00000301761.6	-50	ATGAGTTCCCGGAAGTGCCCGCGCAGCCGGTTTCCGGTGCAGGTGGGGAAA	MSSRKCPRSRFPVQVGK	0.00159744
rs552515929	11	62665846	A	G	+	ENSG00000214756.8	CSKMT	ENST00000532971.2	-34	ATGAGCTTCTCTGGTCGAACTTACCCGAATCTCCAG	MSFSGRTYPNLQ	0.000399361
rs142858587	11	62689468	G	A	-	ENSG00000177363.5	LRRN4CL	ENST00000317449.5	-47	ATGTCAGCTGGTGGATTCCCGCTGCATCAAGGCCTACCCACTGTCTCC	MSAGGFPLHQGLPTVS	0.000998403
rs527331938	11	62839597	C	T	-	ENSG00000133316.15	WDR74	ENST00000278856.8	-27	ATGAACTGTCTGCCTCCAGGCTTTGTC	MNCLPPGFV	0.000199681
rs572918478	11	63671662	G	A	-	ENSG00000184743.12	ATL3	ENST00000538786.1	-35	ATGGTAGCACTCAGCGCCCCGCCAACAGATGATGCC	MVALSAPPTDDA	0.000199681
rs3751122	11	64185649	G	T	+	ENSG00000168439.16	STIP1	ENST00000358794.9	-176	ATGCCCCGCAGCCGCCGGCGACACAGCTACAGACCCCGACTGCAGCCGGTACTCCCATATATCAGGGGCGGGGCGAAACCCGGCCTTTTGAAGGGCAGCGATTTAAACCAATCAGCGCAAAGAGTTGGCAACCCTCCGCCCAATTGGAATCGCTCTCATTCTGAAGGCGGTTCCGAC	MPRSRRRHSYRPRLQPVLPYIRGGAKPGLLKGSDLNQSAQRVGNPPPNWNRSHSEGGSD	0.205871
rs572909313	11	64286489	T	A	+	ENSG00000173264.14	GPR137	ENST00000313074.7	-36	ATGTCTGTCTCCGGGATTCAGGCCTCCCTCCCTGAC	MSVSGIQASLPD	0.000199681
rs555789808	11	64935836	C	T	-	ENSG00000149735.7	GPHA2	ENST00000279168.7	-3	ATG	M	0.000199681
rs574154087	11	65117669	G	C	-	ENSG00000174276.6	ZNHIT2	ENST00000310597.5	-16	ATGGCGGTGCCAGTTGCC	MAVPVA	0.000199681
rs201159127	11	65546757	C	T	-	ENSG00000168056.15	LTBP3	ENST00000529189.5	-954	ATGCCTCCCCCAGTCTGGCTCCGCTGGGGGCGGGGCGGGGTAGCGGTGGTGATTGGCGTCTGGGGGCGGGGCCTTCCGGGAGTAGAGGCTGCCCTCTCAACCCCGCGTTCCAGGGAAGAGACCCACACCCCCGCGAGGTGCGCGGTCCGCCTTCCGGTGGGGCAGAGTCCGAGGCTAGGTCTTTCCGCCGCAGACGTGAACGAGTGCGCCGAGGGCAGCCCCTGCTCGCCTGGCTGGTGCGAGAACCTCCCGGGCTCCTTCCGCTGCACCTGTGCCCAGGGCTACGCGCCCGCGCCCGACGGCCGCAGTTGCTTGGATGTGGACGAGTGTGAGGCTGGGGACGTGTGTGACAATGGCATCTGCAGCAACACGCCAGGATCTTTCCAGTGTCAGTGCCTC…	MPPPVWLRWGRGGVAVVIGVWGRGLPGVEAALSTPRSREETHTPARCAVRLPVGQSPRLGLSAADVNECAEGSPCSPGWCENLPGSFRCTCAQGYAPAPDGRSCLDVDECEAGDVCDNGICSNTPGSFQCQCLSGYHLSRDRSHCEDIDECDFPAACIGGDCINTNGSYRCLCPQGHRLVGGRKCQDIDECSQDPSLCLPHGACKNLQGSYVCVCDEGFTPTQDQHGCEEVEQPHHKKECYLNFDDTVFCDSVLATNVTQQECCCSLGAGWGDHCEIYPCPVYSSAEFHSLCPDGKGYTQDNNIVNYGIPAHRDIDEC	0.000199681
rs547326430	11	65662943	C	T	-	ENSG00000173039.19	RELA	ENST00000308639.13	-111	ATGACGCGACGGCGGGCCGCGCGGCGCATTTCCGCCTCTGGCGAATGGCTCGTCTGTAGTGCACGCCGCGGGCCCAGCTGCGACCCCGGCCCCGCCCCCGGGACCCCGGCC	MTRRRAARRISASGEWLVCSARRGPSCDPGPAPGTPA	0.000798722
rs139012730	11	65859257	C	T	-	ENSG00000172757.13	CFL1	ENST00000531413.5	-75	ATGGAATGTCCCCGACTACAACCCCCGGCCTCCGGTGTGGCTGTCTCTGATGGTGTCATCAAGGTGTTCAACGAC	MECPRLQPPASGVAVSDGVIKVFND	0.000599042
rs562533989	11	65888460	C	T	-	ENSG00000172500.12	FIBP	ENST00000338369.6	-42	ATGCTCGCTCCTGCTCGGGGCGCTGCGGCCCCGGGCGTCGCC	MLAPARGAAAPGVA	0.000199681
rs535377602	11	65900369	C	T	-	ENSG00000175592.8	FOSL1	ENST00000312562.6	-30	ATGTACCCCGCAGAGCCGCCAGCCCCGGGC	MYPAEPPAPG	0.000199681
rs369129743	11	66593035	G	A	-	ENSG00000182791.5	CCDC87	ENST00000333861.5	-20	ATGGTGGCGGCCGCCGGCTCT	MVAAAGS	0.000199681
rs528592718	11	66907856	C	T	-	ENSG00000173599.14	PC	ENST00000393955.6	-36	ATGGCCTCTCTGGAACTCTGCAGACCAACTGCCGTG	MASLELCRPTAV	0.000199681
rs572656219	11	67647557	G	A	-	ENSG00000132744.8	ACY3	ENST00000255082.8	-62	ATGCCAGTCCTGGTGGCCCGGGAAGCCCAGATCCGCATCAGCGGTTCTGCACCCCACACCAGC	MPVLVAREAQIRISGSAPHTS	0.000199681
rs550941974	11	73760054	C	T	-	ENSG00000175582.19	RAB6A	ENST00000541973.5	-36	ATGGAAGTTGGAAAGACATCTTTGATCACCAGATTC	MEVGKTSLITRF	0.000199681
rs11217	11	73876788	C	T	-	ENSG00000181924.7	COA4	ENST00000355693.5	-48	ATGCGTTCGGGCCCTCTTCTCCCACCTGTTCGACTCCCCATCCCCAGG	MRSGPLLPPVRLPIPR	0.00778754
rs190183268	11	75979971	C	T	+	ENSG00000198382.9	UVRAG	ENST00000531818.5	-485	ATGCTGGAAGCTGTAGACTGGAGCTATTCCTATTCGGCCATCTTGGAACCTCCCTGCCTCTTTTTTCTGAAAAAAAAAAGTGAATGCCTGCAGTTAAAAATTTTGGTGCTTCAGAATGAACTGGAACGGCAGAAGAAAGCTTTGGGACGGGAGGTGGCATTACTGCATAAGCAACAAATTGCATTACAAGACAAAGGAAGTGCATTTTCAGCTGAGCACCTCAAACTTCAACTCCAGAAGGAATCCCTAAATGAGCTGAGGAAGGAGTGCACTGCAAAAAGAGAACTCTTCTTGAAGACTAATGCTCAGTTGACAATTCGTTGCAGGCAGTTACTCTCTGAGCTTTCCTACATTTACCCTATTGATTTGAATGAACATAAGGATTACTTTGTATGCGGT…	MLEAVDWSYSYSAILEPPCLFFLKKKSECLQLKILVLQNELERQKKALGREVALLHKQQIALQDKGSAFSAEHLKLQLQKESLNELRKECTAKRELFLKTNAQLTIRCRQLLSELSYIYPIDLNEHKDYFVCGVKLPNSEDFQAKDDGSIAVALGYTAHLVS	0.000399361
rs376920235	11	76860974	G	A	+	ENSG00000078124.12	ACER3	ENST00000532485.6	-3	ATG	M	0.000199681
rs532124354	11	77071680	C	T	+	ENSG00000149260.17	CAPN5	ENST00000529629.5	-38	ATGGGTGTTCCCCCTCCCCTCCCTGGGGCAGCAGCCACC	MGVPPPLPGAAAT	0.000599042
rs569378998	11	82914699	C	G	+	ENSG00000165490.13	DDIAS	ENST00000329143.4	-40	ATGCCAATGGCTATTTTGTTTTGCAGACCACGGTGTGAACAC	MPMAILFCRPRCEH	0.000199681
rs189389099	11	93666695	A	G	+	ENSG00000166004.15	CEP295	ENST00000325212.11	-13	ATGAAGTACACAGAA	MKYTE	0.000399361
rs117444219	11	95025528	G	A	+	ENSG00000235268.2	KDM4E	ENST00000450979.2	-30	ATGGGAGTCAGCTGCTTCTTGTGTGCAGCC	MGVSCFLCAA	0.000798722
rs542858741	11	102452647	G	T	-	ENSG00000152558.15	TMEM123	ENST00000361236.7	-24	ATGCCGCATCCTGCCCTCGGAACA	MPHPALGT	0.000199681
rs367709884	11	105139091	C	T	-	ENSG00000255501.2	CARD18	ENST00000526823.1	-123	ATGCTTCCAACAGACCAACTCTTGCGTAAAAAGAGAAGAATTTTTATCCATTCAGTGGGTGCAGGCACAATAAATGCCTTGCTGGATTGCCTATTAGAGGATGAAGTTATTAGCCAGGAAGAC	MLPTDQLLRKKRRIFIHSVGAGTINALLDCLLEDEVISQED	0.000199681
rs2276271	11	107457818	G	A	-	ENSG00000152404.15	CWF19L2	ENST00000282251.9	-2	ATG	M	0.0361422
rs545976136	11	117199752	G	A	+	ENSG00000149591.16	TAGLN	ENST00000278968.10	-90	ATGTGTAAGGGTGCAGGCGCCGGCCGGTTAGGCCAAGGCTCTACTGTCTGTTGCCCCTCCAGGAGAACTTCCAAGGAGCTTTCCCCAGAC	MCKGAGAGRLGQGSTVCCPSRRTSKELSPD	0.000399361
rs561338739	11	117824705	C	T	-	ENSG00000137731.14	FXYD2	ENST00000292079.7	-27	ATGGAGGCAGCCCATTCACCTGGGGAA	MEAAHSPGE	0.000199681
rs567249373	11	118910203	C	T	-	ENSG00000186174.12	BCL9L	ENST00000334801.7	-264	ATGCGGGAGGGATGGGGACAGGGCTGGCCTCCAGGATCGAGACCCCATCTCGTAATCCTCTTTTTCCAGTGCCACCCCACCCTATCCAGCTCCCTAGTCCCAGGGCTGTTGGGTCCTCCCTTCTCCCCTCCCCCTCTGACACCCCCTCCCCAAGTCACGAGTTTTCTCTTTGGGGCTTGTTGCTGCAGTCCGTGCTCCAGTACCGAGTACCTGGCTGGGCCCTGGGCACGCACAGGGGCCGTAGCCCCACTGTGTGTGGGAGCC	MREGWGQGWPPGSRPHLVILFFQCHPTLSSSLVPGLLGPPFSPPPLTPPPQVTSFLFGACCCSPCSSTEYLAGPWARTGAVAPLCVGA	0.000199681
rs565741974	11	123358732	G	A	+	ENSG00000023171.18	GRAMD1B	ENST00000638157.1	-243	ATGGACGCCGCTGACCGCCGCGCGCCCGAACCGGGTGTCCACATGAGTGCCTCTCCCAGCAGATCCAGCAGCCAACAGAGCAGTCAGCAGAGCAGCCACGATGATGATTCTAGCAGGTTCCTGAGTCCTCGAGCGCGGGAAGAAAGCACTGCCAGTAACTCCAACCGCAGCACGCCGGCCTGCTCGCCCATCCTCCGGAAGCGGTCTCGCTCGCCAACCCCGCAGAACCAGGACGGAGACACC	MDAADRRAPEPGVHMSASPSRSSSQQSSQQSSHDDDSSRFLSPRAREESTASNSNRSTPACSPILRKRSRSPTPQNQDGDT	0.000199681
rs549195564	11	123430697	G	A	+	ENSG00000023171.18	GRAMD1B	ENST00000533341.3	-96	ATGTGCCGCGGGGCCGAGGGTGGGGAACAGCCAGAGGGAGACGCGAACCAGGCCGCTGGCGGAGGGCTCAGGGGGAGCGCAGAGGCGACGGCCCCC	MCRGAEGGEQPEGDANQAAGGGLRGSAEATAP	0.000199681
rs180884091	11	124117437	C	A	+	ENSG00000110002.15	VWA5A	ENST00000392744.4	-27	ATGGTGTTTGAACAGATAACTTCCAAC	MVFEQITSN	0.00219649
rs146187515	11	125887761	C	T	+	ENSG00000198331.10	HYLS1	ENST00000425380.6	-80	ATGCGGGTTTTTTTTTTACTTGAATGTAAATACCAATCAAGATACATTGAAATAAGAAGGTCCTACAGTGTAGGGGAAGCA	MRVFFLLECKYQSRYIEIRRSYSVGEA	0.000199681
rs188790721	12	210249	G	T	-	ENSG00000111181.12	SLC6A12	ENST00000397296.6	-102	ATGCCAAGGCCTGGATTTCCTCATCTGCAAACTCAGAAAACTAAGGCTTTGGCCCTCGTCATCCTGCCCACCCAGCGGGGCTTCCCAACCCACCACACAGCC	MPRPGFPHLQTQKTKALALVILPTQRGFPTHHTA	0.000199681
rs139164238	12	213933	G	T	-	ENSG00000111181.12	SLC6A12	ENST00000536824.5	-69	ATGGGGACTGAGGCTTTGGCCCTCGTCATCCTGCCCACCCAGCGGGGCTTCCCAACCCACCACACAGCC	MGTEALALVILPTQRGFPTHHTA	0.000399361
rs557699108	12	405549	C	T	+	ENSG00000120647.10	CCDC77	ENST00000239830.9	-32	ATGTATTTTGGAAGGAGGTGTGAAAAAGACAGC	MYFGRRCEKDS	0.000199681
rs199562240	12	2890901	C	T	+	ENSG00000078246.17	TULP3	ENST00000448120.7	-47	ATGGCGGGGAAGAGTGTGTACGTGGTGGGGGCTTCCTCGGTGGCGGGC	MAGKSVYVVGASSVAG	0.000199681
rs564622214	12	2890924	G	A	+	ENSG00000078246.17	TULP3	ENST00000397132.6	-24	ATGGGGGCTTCCTCGGTGGCGGGC	MGASSVAG	0.000199681
rs546408663	12	6444995	G	T	+	ENSG00000139193.3	CD27	ENST00000266557.3	-101	ATGGGGTGCAAAGAAGAGACAGCAGCGCCCAGCTTGGAGGTGCTAACTCCAGAGGCCAGCATCAGCAACTGGGCACAGAAAGGAGCCGCCTGGGCAGGGACC	MGCKEETAAPSLEVLTPEASISNWAQKGAAWAGT	0.000199681
rs200546990	12	6452204	G	A	+	ENSG00000139192.12	TAPBPL	ENST00000266556.8	-45	ATGGAGAAGGGCGGTGGGCAAGGAGGGAACTCGAGAGCAGCCTCC	MEKGGGQGGNSRAAS	0.000199681
rs184483155	12	6621250	G	A	-	ENSG00000184574.10	LPAR5	ENST00000329858.9	-2	ATG	M	0.000199681
rs183418669	12	10388830	G	A	-	ENSG00000213809.9	KLRK1	ENST00000240618.11	-20	ATGTGCACTTATAAGTATTTG	MCTYKYL	0.000399361
rs375229603	12	13095615	G	A	-	ENSG00000111305.19	GSG1	ENST00000337630.10	-8	ATGCTGACC	MLT	0.000199681
rs148552421	12	14696460	C	T	-	ENSG00000070019.5	GUCY2C	ENST00000261170.5	-12	ATGATTGGGGTC	MIGV	0.000199681
rs569934811	12	14814147	G	A	-	ENSG00000179256.2	SMCO3	ENST00000316048.2	-38	ATGGAACTCAGAAACACAGCAAGCGATCATATTGGAAAT	MELRNTASDHIGN	0.000199681
rs185733113	12	15837640	T	A	-	ENSG00000151491.14	EPS8	ENST00000647087.1	-89	ATGTTGGAAAGATTCATGGACCTCTTCCAGTATGTGAAAGCCACAACTGTGGAGCAAATGGGAAAGCAGAACACACAAGTGAAAGACACA	MLERFMDLFQYVKATTVEQMGKQNTQVKDT	0.000199681
rs531436047	12	21526465	C	T	+	ENSG00000134548.11	SPX	ENST00000256969.7	-8	ATGCAGAAC	MQN	0.000199681
rs57408752	12	47770916	C	T	-	ENSG00000079337.16	RAPGEF3	ENST00000548919.5	-180	ATGGGAACCGCACGTGTGATGGCGCAGAGGGAAGAAATAAAGCGGCCGCTTTGGGAAACTGTGGGCTGGCCAGGTGAGAGCTGCTGGCAGGTGGGCCTGGCTGTGGAGGATAGCCCAGCTCTGGGAGCACCGCGGGTGGGAGCCCTCCCTGACGTGGTGCCGGAGGGGACACTACTCAAC	MGTARVMAQREEIKRPLWETVGWPGESCWQVGLAVEDSPALGAPRVGALPDVVPEGTLLN	0.00259585
rs11574011	12	47905003	C	T	-	ENSG00000111424.10	VDR	ENST00000549336.5	-132	ATGTGCGCCGGGAGCGCGGAACAGCTTGTCCACCCGCCGGCCGGACCAGAAGCCTTTGGGTCTGAAGTGTCTGTGAGACCTCACAGAAGAGCACCCCTGGGCTCCACTTACCTGCCCCCTGCTCCTTCAGGG	MCAGSAEQLVHPPAGPEAFGSEVSVRPHRRAPLGSTYLPPAPSG	0.00179712
rs542217218	12	48101506	G	C	-	ENSG00000079387.14	SENP1	ENST00000448372.5	-34	ATGTTTGCTAAAGTCAGTGATGTGAAAAGACTTGAA	MFAKVSDVKRLE	0.000199681
rs549059437	12	48122762	T	G	+	ENSG00000152556.17	PFKM	ENST00000547587.5	-13	ATGCTAGAGTGGATC	MLEWI	0.000199681
rs550936434	12	48183818	C	T	+	ENSG00000177875.4	CCDC184	ENST00000316554.4	-305	ATGGGCGCGATCCGGGAGGCGAGGCAGGGCAGGGCACTTTCGTCCCGGGGCGATCCCAAGAGACGCCGGCTCTGGGACCCTCGCCGGGTCCTCGTCCCGCAGCCTCTTCTCGGCCTCCCGCGATCCTGCCTGCGCCCTCTGCCCAGGACTCGTCTCTCACGTCGGCTCCCCGCCAGTCTCGGGAGCCTCCGCTTCCCTCGGCTCCCGCTAGCCCCTCCCGGGACCTCTCCCCCTCCACCCCCTCCCCCACCCCGGAGGCCGGGCTGGACGCGACCCAGAGCCTCCGCCACCCGCTTCTGCCACTCA	MGAIREARQGRALSSRGDPKRRRLWDPRRVLVPQPLLGLPRSCLRPLPRTRLSRRLPASLGSLRFPRLPLAPPGTSPPPPPPPPRRPGWTRPRASATRFCHS	0.000199681
rs529472421	12	51270355	G	T	-	ENSG00000170545.17	SMAGP	ENST00000603798.6	-138	ATGCTGGCCTCCGCGACTCCGCGGTGCCCGCCCCCGTTGAGTTCAAAAGGACGCGCGGAGCGGCGCCGGCCCTTCACCAGCAGCCCGTCCGACTGGAAAGATCTGCCTCTTCTCCAAGAAACTCAACCACTAGTGACA	MLASATPRCPPPLSSKGRAERRRPFTSSPSDWKDLPLLQETQPLVT	0.000199681
rs542544920	12	53227646	G	A	-	ENSG00000172819.17	RARG	ENST00000425354.7	-101	ATGGAGCCTCCCAGGCTGGGGCAGTGGGCATGGGCAGGGGCTGTGGCTGAAGACCTCGCCCGCCCACTGCAGACCCCAGGGGACTCTCACACCGCAGCTGCC	MEPPRLGQWAWAGAVAEDLARPLQTPGDSHTAAA	0.000199681
rs368054786	12	55452172	G	A	+	ENSG00000179695.2	OR6C2	ENST00000641202.1	-42	ATGATTTTTAAAGGAGGATTGGGTAGATATCAAAGAACAGTG	MIFKGGLGRYQRTV	0.000399361
rs188549595	12	68933144	G	T	-	ENSG00000135678.12	CPM	ENST00000551568.6	-6	ATGAAC	MN	0.00499201
rs544066780	12	71839719	T	A	+	ENSG00000121749.15	TBC1D15	ENST00000550746.5	-63	ATGTTGTATGTCCGAGAGACACGTGAGGTTCTGCTACGTCATTACCAGGCACGCGCAGGAAAC	MLYVRETREVLLRHYQARAGN	0.000399361
rs537908018	12	80099595	G	A	+	ENSG00000165899.11	OTOGL	ENST00000547103.6	-30	ATGCTTCCCTGGGGGAAAGGCTACACTGAA	MLPWGKGYTE	0.000199681
rs527940128	12	86001507	G	A	-	ENSG00000182050.13	MGAT4C	ENST00000620241.4	-20	ATGAAAGCTTCAAAGAAGAGA	MKASKKR	0.000399361
rs561597418	12	88029398	T	A	-	ENSG00000165805.10	C12orf50	ENST00000298699.7	-167	ATGTTTGAGTTTGTGTGCTTACTAGCAACCACTTTCAGCGTTTCTGCAAAGCTAGAGAAGGGTTCCCAGTGCCGATTCCGACACTGTGAAGAGGCCCTTGGCAGTGACACTGTGTGCTCATTATGGAGAGAGAGGAAATGTTTAGATCCACTTTGCAGATTTAGACAC	MFEFVCLLATTFSVSAKLEKGSQCRFRHCEEALGSDTVCSLWRERKCLDPLCRFRH	0.000199681
rs200345787	12	95217255	G	T	-	ENSG00000180263.14	FGD6	ENST00000343958.9	-15	ATGCACCGGGGAATC	MHRGI	0.000199681
rs530747410	12	98593718	T	A	+	ENSG00000075415.12	SLC25A3	ENST00000228318.7	-27	ATGTGTGATCGCCATCTTAGGGAAAAG	MCDRHLREK	0.000199681
rs542307750	12	102917199	C	T	-	ENSG00000171759.10	PAH	ENST00000553106.6	-69	ATGCTGTTTGCAAACCTGCCTGTACCTGAGGCCCTAAAAAGCCAGAGACCTCACTCCCGGGGAGCCAGC	MLFANLPVPEALKSQRPHSRGAS	0.000199681
rs546768019	12	108598050	G	A	-	ENSG00000183160.9	TMEM119	ENST00000392806.4	-95	ATGGACTCTCTCTTCCAGCCCAGGTGCCCCCCACTCTCGCTCCATTCGGCGGGAGCACCCAGTCCTGTACGCCAAGGAACTGGTCCTGGGGGCACC	MDSLFQPRCPPLSLHSAGAPSPVRQGTGPGGT	0.000199681
rs186033239	12	108696393	T	C	-	ENSG00000110880.10	CORO1C	ENST00000421578.6	-154	ATGTCACAACAAGCCTGTAAATCCTGCCTTAAACAAACTGGTCGAATTGACAAATCTTACCCTACAGTATGTGGCCACACAGGACCAGTGCTGGACATAGACTGGTGCCCACATAACGATCAGGTCATTGCCAGCGGTTCAGAGGACTGCACGGTC	MSQQACKSCLKQTGRIDKSYPTVCGHTGPVLDIDWCPHNDQVIASGSEDCTV	0.000199681
rs373247321	12	123253667	C	T	+	ENSG00000130921.7	C12orf65	ENST00000253233.5	-8	ATGTTCCTT	MFL	0.000599042
rs371053536	12	123464576	T	G	+	ENSG00000184209.14	SNRNP35	ENST00000350887.5	-22	ATGGGCTCTACAGCGTTGCAGAAC	MGSTALQN	0.00199681
rs531836165	12	123633677	C	T	-	ENSG00000111361.12	EIF2B1	ENST00000424014.6	-120	ATGGGGTGCGGAGGTGTGCAGCGCGCTGTCAGACTGGCTCGCAGGCGGCGCGGCCGGCGGACCCGTTCGAGACAGCGCGGGCGGCTCGGGTCCCCTGGGGCTCCGCAGCAGGAGGACGCC	MGCGGVQRAVRLARRRRGRRTRSRQRGRLGSPGAPQQEDA	0.000199681
rs193088759	12	132711600	A	G	+	ENSG00000247077.7	PGAM5	ENST00000543955.5	-346	ATGGTGAGACCCCCATCTCTACAAAAAATACAAAAAAAATTGGCCGAGCGAGGTGGCGCGCGCCTGTGGTCCCAGCTACTCGGGAGGCTGAGGCGAGAACCACTGTCTCTGATCAACGTGCGGAAGAGGAACGTGGAATCTGGGGAAGAAGAGCTGGCGTCCAAGCTGGACCACTACAAAGCCAAGGCCACGCGGCACATCTTCCTCATCAGGCATTCCCAGTACCACGTGGATGGCTCCCTGGAGAAGGACCGCACTCTGACCCCGCTGGGTCGGGAGCAGGCTGAACTCACTGGGCTCCGCCTGGCAAGCTTGGGGTTGAAGTTTAATAAAATCGTCCATTCGTCT	MVRPPSLQKIQKKLAERGGARLWSQLLGRLRREPLSLINVRKRNVESGEEELASKLDHYKAKATRHIFLIRHSQYHVDGSLEKDRTLTPLGREQAELTGLRLASLGLKFNKIVHSS	0.000399361
rs373404383	12	132730526	C	T	-	ENSG00000176915.15	ANKLE2	ENST00000542282.5	-300	ATGTCTGGAGGGTCCTGTTTGCCCTTTTCCAGGGAGTCGTGTGGGTGGTTTTCCATCCTGAAATCTGATGAGGAGGTTTTGGATGCAAGAGTTGCTGTTGCTGGGGTCACGGCAGTTGGTCGCGGATGGAGTGGGGAGGTTTTGGGTATAAGAGTTGCTGTTGCTGGGGTCACGGCAGTTGGTCATGGATGGGGCGGAGCAGCTCCGTGGCTTCCTGTCGTTCCCATCACTGAAGTGCTCCTTGTTGTCCTCACAGGCAGCAATTCCATTTCCGTGAGGGCGTTTCTAGATGAAGATGAC	MSGGSCLPFSRESCGWFSILKSDEEVLDARVAVAGVTAVGRGWSGEVLGIRVAVAGVTAVGHGWGGAAPWLPVVPITEVLLVVLTGSNSISVRAFLDEDD	0.000199681
rs574471451	13	25171683	T	C	-	ENSG00000165566.12	AMER2	ENST00000357816.2	-64	ATGCGGGTGACAGTGGCCTGGCGCGAGCCCACTGCTGACGAAAGCGGCTTATCCCGCGCGGTTTCC	MRVTVAWREPTADESGLSRAVS	0.000199681
rs114591953	13	36346635	G	A	-	ENSG00000133104.14	SPART	ENST00000451493.5	-56	ATGGTGACTCTTGGGTCCGAAGGGGACGGACGTCCTCCCACGTACCATTTAGAAGAA	MVTLGSEGDGRPPTYHLEE	0.00299521
rs571901428	13	36999311	G	A	-	ENSG00000120697.9	ALG5	ENST00000239891.4	-11	ATGGCATGGAGA	MAWR	0.000399361
rs570757657	13	41311414	C	G	+	ENSG00000172766.19	NAA16	ENST00000379406.8	-115	ATGCATCGCCCGCAGCCCGACTCTCAGCAGCGGTTCGTCCCGGTGCCCACCCCCGCGAAGCGGAGCGCCCGGGCACCTAGCCTCCCTGCCGGCCACCTAGCCTCCCTGCCGGCCACG	MHRPQPDSQQRFVPVPTPAKRSARAPSLPAGHLASLPAT	0.000199681
rs561013659	13	42286333	A	G	+	ENSG00000023516.9	AKAP11	ENST00000025301.4	-16	ATGCAACAAAAAATAGTT	MQQKIV	0.000199681
rs562505141	13	42784066	C	T	+	ENSG00000179813.7	FAM216B	ENST00000313851.3	-2	ATG	M	0.000199681
rs528076200	13	45340881	G	A	-	ENSG00000133112.16	TPT1	ENST00000379055.5	-170	ATGGAGGGGCAGATCCCGCGTGCGGCCGCCGGCGCGGGAAATGCGGGAAATGGCGGCGCCAGGCGCACGGTGATGGGCGGCTCTGTGTATCCGGCAGACGATGAGATGTTCTCCGACATCTACAAGATCCGGGAGATCGCGGACGGGTTGTGCCTGGAGGTGGAGGGGAAG	MEGQIPRAAAGAGNAGNGGARRTVMGGSVYPADDEMFSDIYKIREIADGLCLEVEGK	0.000599042
rs190160508	13	52739803	C	T	-	ENSG00000136110.13	CNMD	ENST00000377962.8	-102	ATGTGTGCGCGCGGCGTTGAAATGCCCTGCACGTCGGGGCAGCGGGACAGATCCCAGGGTGCCCAGGGAGTCTCCAAGTGCCTCACTCCTCCCGCCGCAAAC	MCARGVEMPCTSGQRDRSQGAQGVSKCLTPPAAN	0.000399361
rs201671061	13	75537813	G	A	-	ENSG00000188243.12	COMMD6	ENST00000355801.4	-8	ATGCTGCCC	MLP	0.000998403
rs369185673	13	113658146	G	A	-	ENSG00000186009.4	ATP4B	ENST00000335288.4	-2	ATG	M	0.000199681
rs535879477	14	22634825	C	A	-	ENSG00000255804.2	OR6J1	ENST00000540461.2	-14	ATGCCCACCAGGCCC	MPTRP	0.000199681
rs74967947	14	22829996	G	T	+	ENSG00000172590.18	MRPL52	ENST00000555345.5	-203	ATGACCCCTGATCCGGCTGCGCGGCCTCTCCCCCAACTCTGCTCTGTTCTCCCAGCAGGTGTCCGGAGGCTGCACTGCAGCGTAGCCGCTTGGGCGGGCGGCCAGTGGCGACTACAGCAGGGACTGGCTGCCAACCCCTCCGGCTACGGGCCCCTTACCGAGCTCCCAGACTGGTCATATGCGGATGGCCGCCCTGCTCCCCCA	MTPDPAARPLPQLCSVLPAGVRRLHCSVAAWAGGQWRLQQGLAANPSGYGPLTELPDWSYADGRPAPP	0.00998403
rs549620886	14	22956923	C	T	-	ENSG00000092036.18	HAUS4	ENST00000541587.5	-30	ATGTGCAGATTAGAATCCCAAGAAAATCAA	MCRLESQENQ	0.000199681
rs547555959	14	23104967	G	A	-	ENSG00000283654.3	LMLN2	ENST00000637218.2	-47	ATGGAAGACAGGATCCAGGCTGTATCTACGGAGAGACACAGAAGGGAG	MEDRIQAVSTERHRRE	0.000199681
rs565782596	14	30874915	G	T	+	ENSG00000100473.17	COCH	ENST00000460581.6	-395	ATGTGTGAGCAGCCTATCAGTCACCATGTCCGCAGCCTGGATCCCGGCTCTCGGCCTCGGTGGGTGCGCGCCCCTCACGACCCCGGCCCCTTGCTCCGCTGGGTGGAGGCTGGAGCCAGCCCTCACGCTTCTCTCTTCGCAGCTCCCATTGCTATCACATGTTTTACCAGAGGCTTGGACATCAGGAAAGAGAAAGCAGATGTCCTCTGCCCAGGGGGCTGCCCTCTTGAGGAATTCTCTGTGTATGGGAACATAGTATATGCTTCTGTATCGAGCATATGTGGGGCTGCTGTCCACAGGGGAGTAATCAGCAACTCAGGGGGACCTGTACGAGTCTATAGCCTACCTGGTCGAGAAAACTATTCCTCAGTAGATGCCAATGGCATCCAGTCTCAA	MCEQPISHHVRSLDPGSRPRWVRAPHDPGPLLRWVEAGASPHASLFAAPIAITCFTRGLDIRKEKADVLCPGGCPLEEFSVYGNIVYASVSSICGAAVHRGVISNSGGPVRVYSLPGRENYSSVDANGIQSQ	0.000798722
rs565181569	14	45247331	C	T	-	ENSG00000129534.14	MIS18BP1	ENST00000310806.9	-45	ATGAATTTTCTGTTAGAAGAACTTGGTTGCTACTTTCTTGTCAAG	MNFLLEELGCYFLVK	0.000199681
rs553076137	14	50116564	A	T	-	ENSG00000100483.14	VCPKMT	ENST00000395859.2	-12	ATGCCGGGCGCA	MPGA	0.000199681
rs534902887	14	64503749	C	T	-	ENSG00000089775.11	ZBTB25	ENST00000608382.5	-96	ATGAGCCGGCGCCACTGCTTGCAGTGCGCGGCTTGGGAGCCCGCCCCTCCTGCACGGAGGAGTCGGCCTGCCGCCGCGGCGGCATCTGGAACCACA	MSRRHCLQCAAWEPAPPARRSRPAAAAASGTT	0.000199681
rs538404847	14	70079979	G	A	-	ENSG00000100678.18	SLC8A3	ENST00000394330.6	-38	ATGGAAGCTCAAAGAGATGTGACAGACAGGAAGCTGACT	MEAQRDVTDRKLT	0.000199681
rs72729857	14	70080027	G	A	-	ENSG00000100678.18	SLC8A3	ENST00000394330.6	-86	ATGACAACCCAATGTGAATGTTATCATCTCCAGGTAACTGCTGAAGAAACGGAAGCTCAAAGAGATGTGACAGACAGGAAGCTGACT	MTTQCECYHLQVTAEETEAQRDVTDRKLT	0.047524
rs562198563	14	70359642	A	C	-	ENSG00000133983.15	COX16	ENST00000389912.7	-55	ATGTGGGAGTCTGCGCTAGGCCCGCTTGGAGTTCTGAGCCGATGGAAGAGTTCACTC	MWESALGPLGVLSRWKSSL	0.000199681
rs548141753	14	73409953	G	A	-	ENSG00000133961.20	NUMB	ENST00000356296.8	-32	ATGCCTCACTTAGGACAAGCTGTAAAAATTAAA	MPHLGQAVKIK	0.000199681
rs148064092	14	74713171	C	T	+	ENSG00000119616.11	FCF1	ENST00000534938.6	-122	ATGGAAGAACCAGGAGTTTGGCGTGACCATGGTGAGAGAAGACGGTCCAAGAAGGGACGTTATCAGGCCACTTTTTGGGTGGAGAAGGAGGGGAAGCAAAAGAAAACAAGGAAGTATGCGACC	MEEPGVWRDHGERRRSKKGRYQATFWVEKEGKQKKTRKYAT	0.000599042
rs532908973	14	74955253	G	A	-	ENSG00000119630.14	PGF	ENST00000238607.10	-11	ATGTCTGAGAAG	MSEK	0.000199681
rs558251695	14	75051438	C	T	-	ENSG00000119684.15	MLH3	ENST00000556257.5	-87	ATGCGCGCGTCGGCGTCCGAGGCGGCAATTATTTCCAGTCAGAGAAGGAAACCAGTGCCTGGCATTCTCACCATCTTTCTACCTACC	MRASASEAAIISSQRRKPVPGILTIFLPT	0.000399361
rs140356090	14	91160293	C	T	+	ENSG00000133943.20	DGLUCY	ENST00000256324.14	-2	ATG	M	0.000599042
rs536804845	14	93987291	C	T	+	ENSG00000175699.14	CCDC197	ENST00000640978.1	-212	ATGCTGCAGTACCCAGAGGTCTGGTTTCTGACCCAGGTGCCTGTCCAACCCAAGGGCTGCCGTGCATTGCCTTTTGGGAAAGCCTGGCCTGGAGAGAATCAAAGCAGGTGGATCCTGCAATGGACACATCATAAGGACAGAAGCCAGCATTGTGATGTCACAGCCTGGCTGTGGCTTTGTGCTCCTGGAGCTGTAGCTTGCGGTGGTGAGGTG	MLQYPEVWFLTQVPVQPKGCRALPFGKAWPGENQSRWILQWTHHKDRSQHCDVTAWLWLCAPGAVACGGEV	0.000199681
rs375455184	14	94612406	C	T	+	ENSG00000196136.17	SERPINA3	ENST00000393078.4	-50	ATGGCTTTGGAATCCACCAGCTACATCCAGCTCCCTGAGGCAGAGTTGAGA	MALESTSYIQLPEAELR	0.000199681
rs548777767	14	95877136	G	A	+	ENSG00000250366.2	TUNAR	ENST00000503525.2	-81	ATGCCCCGCGCGCCCCTCAACCGCCTCCGGATGCGCTTCTCGGTTAGCCTGGCAAGGAAGATAAAGACATTTGCAACCAAG	MPRAPLNRLRMRFSVSLARKIKTFATK	0.00159744
rs373512937	14	98716153	G	A	+	ENSG00000176605.8	C14orf177	ENST00000325812.7	-39	ATGGGAGCCACGGGAATCAATTGCTTCCAGTACGACTGG	MGATGINCFQYDW	0.000199681
rs201812429	14	98716163	C	T	+	ENSG00000176605.8	C14orf177	ENST00000325812.7	-29	ATGGGAATCAATTGCTTCCAGTACGACTGG	MGINCFQYDW	0.000199681
rs566419839	14	104605040	C	A	-	ENSG00000258986.7	TMEM179	ENST00000341595.7	-299	ATGTGGCTCCCGAAGTCTTTAGCGGCACAGGGTCGGTCCCTCCAGGCCGACCTGGTAAAATTCCCGCATCTCCCGCAGGCCGCCCTTCTCTGGCCCCTGGACCCCGGGCTCCTGGCCCGCGCGCACCAGGAGCTGTCCGCGGTGCTGACCGCAGGCGCTTCCCGCGCTCGGCCGATGCGCACGCGTCCCGGGAGGGGCGCGCGGGACCTGCCGGCGCCGCCACTGCGCAGCCTCCCGCGGCCTCCCCGCCCGGCGCAGCCTCCCGCGGCCTTCCCGCCGCCGCTCTCGCCCGGGCCGGCC	MWLPKSLAAQGRSLQADLVKFPHLPQAALLWPLDPGLLARAHQELSAVLTAGASRARPMRTRPGRGARDLPAPPLRSLPRPPRPAQPPAAFPPPLSPGPA	0.00199681
rs561030773	14	104991474	G	A	+	ENSG00000140104.14	CLBA1	ENST00000549240.1	-174	ATGCATCTGTTTTCCAGTAACGAATCCAGAAAACTCTGGAGAGCCCTTCAGAGCATACACACCACGTCTACTTCTCAGCGCCTCTGGAGCGAGTCCCGTTGCCAGGAGAACTTCTTTCTTGTTCTCGGAATAGATGCTGCGCAGAAGAACCTTTCTGGAGGCCAGGGCCACATC	MHLFSSNESRKLWRALQSIHTTSTSQRLWSESRCQENFFLVLGIDAAQKNLSGGQGHI	0.000199681
rs73381766	15	36702073	C	T	+	ENSG00000186073.13	C15orf41	ENST00000562489.1	-5	ATGCAG	MQ	0.0161741
rs183834752	15	42404956	G	A	+	ENSG00000092529.24	CAPN3	ENST00000356316.7	-99	ATGAGTAGACCTCCACAGCCACAGCCTGGCAGCTCTGATCAGGAAAGTGAGGAACAGCAACAATTCCGGAACATTTTCAAGCAGATAGCAGGAGATGAC	MSRPPQPQPGSSDQESEEQQQFRNIFKQIAGDD	0.000199681
rs564634418	15	42511846	C	G	+	ENSG00000092531.10	SNAP23	ENST00000249647.8	-1	ATG	M	0.000399361
rs373900693	15	45199119	C	T	-	ENSG00000138606.19	SHF	ENST00000290894.12	-45	ATGTCCACAATCTCCACAGAGGCGGCATTGGGTCACCGCTGGAGG	MSTISTEAALGHRWR	0.000199681
rs553814657	15	48331413	C	A	+	ENSG00000128951.14	DUT	ENST00000558813.5	-120	ATGCTTCCGAGGTCATGTTCCCAGGACGGGCGCGTCTTCAGGGTGGAAGCCTGGCGCACGTCCGGAGAGACACCCGCCATTTCACCCAGTAAGCGGGCCCGGCCTGCGGAGGTGGGCGGC	MLPRSCSQDGRVFRVEAWRTSGETPAISPSKRARPAEVGG	0.000199681
rs574699393	15	49170511	G	T	+	ENSG00000156958.15	GALK2	ENST00000559454.5	-86	ATGACACGTGGCTGGGCTTGCAAAAAAGATCACGCCGCAAACACATTCTACCTTGACTACTACGAAGGGTTACTGAAGCTAAAGGAG	MTRGWACKKDHAANTFYLDYYEGLLKLKE	0.000199681
rs138787258	15	55588878	G	A	-	ENSG00000171016.12	PYGO1	ENST00000302000.10	-26	ATGGAGTCGGGGAATCTGGATCCCCAC	MESGNLDPH	0.000199681
rs143190312	15	59618237	C	T	+	ENSG00000140297.13	GCNT3	ENST00000396065.3	-2	ATG	M	0.00479233
rs539097275	15	61229237	G	C	-	ENSG00000069667.16	RORA	ENST00000335670.11	-19	ATGTCTACATTGGGAAAAAAC	MSTLGKN	0.000199681
rs577547635	15	63504590	G	A	+	ENSG00000140455.17	AC007950.1	ENST00000540797.5	-150	ATGCTTTCTTTGACGCAAGGGCTCGAGACGCAGCCGCCGTCGGCCGAGCGCCCGGCTAGAAGCGACACCAGACGGAGCCTCCGGAGTTCCTCCGCCCCCACCTCGCCGGGTCCTGGAGCCGCAGTCCTCCCAGCTGCCCTCCTCGTGGCC	MLSLTQGLETQPPSAERPARSDTRRSLRSSSAPTSPGPGAAVLPAALLVA	0.000199681
rs568274655	15	64163205	C	T	-	ENSG00000166794.4	PPIB	ENST00000300026.3	-219	ATGGCAACCACCCACGAGCCCGCGTCGGTGCCCGCCCCGCAGGGGGACCTACTATCCGGCGCCGAGCCGGAGGGGGGAAACGGCGCCCGCCGCCCGCCCGGAGCCCGCGAGCAACCCCAGTCCCCCCCACCCGCGCGTGGCGGCGCCGGCTCCCTAGCCACCGCGGCCCCACCCTCTTCCGGCCTCAGCTGTCCGGGCTGCTTTCGCCTCCGCCTGTGG	MATTHEPASVPAPQGDLLSGAEPEGGNGARRPPGAREQPQSPPPARGGAGSLATAAPPSSGLSCPGCFRLRLW	0.000399361
rs564480159	15	68930646	C	T	+	ENSG00000258484.4	SPESP1	ENST00000310673.4	-8	ATGACGCCT	MTP	0.000199681
rs376001005	15	70892894	C	G	+	ENSG00000137821.11	LRRC49	ENST00000260382.9	-1	ATG	M	0.000199681
rs574730813	15	73443178	G	T	+	ENSG00000183324.11	REC114	ENST00000331090.11	-8	ATGCAGGAC	MQD	0.000199681
rs12915846	15	74207764	G	A	-	ENSG00000137868.19	STRA6	ENST00000574278.5	-38	ATGGGCCCGCATGAGGTTGACTCTCTCGGCTGCTTATTC	MGPHEVDSLGCLF	0.19988
rs140063301	15	74207912	C	T	-	ENSG00000137868.19	STRA6	ENST00000574278.5	-186	ATGAGCACGGCAGCCGACGACACTGCCTTCCAGCCCACTGTGTGGAGTCAGACTTGGTCTGGTGCCAGAATTAAGCACGTATGTGTGCGAAGGGCAGTTGGATGTGTGTGTGAGTGTGCTGTGCCACTGAGGGCACACCCCAAGCTCACGGGCCCGCATGAGGTTGACTCTCTCGGCTGCTTATTC	MSTAADDTAFQPTVWSQTWSGARIKHVCVRRAVGCVCECAVPLRAHPKLTGPHEVDSLGCLF	0.000798722
rs200954543	15	75028287	G	T	+	ENSG00000138621.12	PPCDC	ENST00000342932.8	-32	ATGCTCCCAGAACTTGAAGCCACCAGACCCCAC	MLPELEATRPH	0.000599042
rs578133526	15	78873185	G	A	+	ENSG00000185787.14	MORF4L1	ENST00000559345.5	-258	ATGCGGGGAAAGCGCATTGCGGATGGCAATTCCGGTGAGCGAGTGCTGTGCTTTCATGGGCCTCTTCTTTATGAAGCAAAGTGTGTAAAGGTTGCCATAAAGGACAAACAAGTGAAATACTTCATACATTACAGTGGTTGGAATAAAAATTGGGATGAATGGGTTCCGGAGAGCAGAGTACTCAAATACGTGGACACCAATTTGCAGAAACAGCGAGAACTTCAAAAAGCCAATCAGGAGCAGTATGCAGAGGGGAAG	MRGKRIADGNSGERVLCFHGPLLYEAKCVKVAIKDKQVKYFIHYSGWNKNWDEWVPESRVLKYVDTNLQKQRELQKANQEQYAEGK	0.000199681
rs146140459	15	82571599	G	T	-	ENSG00000260836.2	AC245033.1	ENST00000562833.2	-102	ATGTTGATAATATTGGGGAAAACAGCCCTTAACTCTGAGGTTTCTGCTGTGCTCCTTTCCAAAACAGACTTCCAGGACTCTGAAGAAACAGTTACAAGCAGG	MLIILGKTALNSEVSAVLLSKTDFQDSEETVTSR	0.000199681
rs568228310	15	90994575	C	A	-	ENSG00000198901.14	PRC1	ENST00000361188.9	-158	ATGCTTCGCCCCGTGGCGCGGTTTGAAATTTTGCGGGGCTCAACGGCTCGCGGAGCGGCTACGCGGAGTGACATCGCCGGTGTTTGCGGGTGGTTGTTGCTCTCGGGGCCGTGTGGAGTAGGTCTGGACCTGGACTCACGGCTGCTTGGAGCGTCCGCC	MLRPVARFEILRGSTARGAATRSDIAGVCGWLLLSGPCGVGLDLDSRLLGASA	0.000399361
rs113028686	15	90994590	G	A	-	ENSG00000198901.14	PRC1	ENST00000361188.9	-173	ATGCCAATCGCGACGAGGCTTCGCCCCGTGGCGCGGTTTGAAATTTTGCGGGGCTCAACGGCTCGCGGAGCGGCTACGCGGAGTGACATCGCCGGTGTTTGCGGGTGGTTGTTGCTCTCGGGGCCGTGTGGAGTAGGTCTGGACCTGGACTCACGGCTGCTTGGAGCGTCCGCC	MPIATRLRPVARFEILRGSTARGAATRSDIAGVCGWLLLSGPCGVGLDLDSRLLGASA	0.00539137
rs539024196	15	96333653	G	A	+	ENSG00000185551.15	NR2F2	ENST00000453270.2	-222	ATGCCTTTTGCAAAAGCGCCTCACCCTCCCCCCAGACTCGCCCCTCCCGCTCCCTCTCCTCCAATCAATAAGAAATATCAGCTGTTTAGCAGTAAAGAAGAAAGATGCCCTCAGAATGCTACATCCCGCCCACAGCGCCGGGGACCCCGAGGCAAGGTGGCCAATTCTGGGTCCTCGGCGGACCAGCCCCGAGCGGGCCTCGGAGCGGTGCAGAGGGGCAGG	MPFAKAPHPPPRLAPPAPSPPINKKYQLFSSKEERCPQNATSRPQRRGPRGKVANSGSSADQPRAGLGAVQRGR	0.000199681
rs538937916	16	152860	G	T	+	ENSG00000130656.5	HBZ	ENST00000252951.2	-50	ATGCCAGTCCTGAGCAGGCCCAACTCCAGTGCAGCTGCCCACCCTGCCGCC	MPVLSRPNSSAAAHPAA	0.000199681
rs545297306	16	347039	G	A	-	ENSG00000103126.15	AXIN1	ENST00000262320.8	-14	ATGCAGAGTCCCAAA	MQSPK	0.000199681
rs560390178	16	567530	C	T	+	ENSG00000257108.2	NHLRC4	ENST00000424439.3	-518	ATGGTGATTCGGACTGACTGGACTCTGGCCTCCAGGTGTCTGCACCTCACACTGGACCCACCTGGAGACTCCACGGGCTCCCGGCAGCTCCGGCTGCTTGGGTGGATCCGGGTGCCCGCAGGGGCTGTGGGAGGGCCCCGGGGCCTGCACTGCTCCCCCGATGGCCTGCTCTTCCTCACGGCCGGGGCTGCACCCTGTGTCCACGTGCTAGATCTGGAGGGACGCCCCATCTGCCTCCTGCCCTGCCGCACTCCGGGGAGCGGGGCCTTCGTTCCAGAGGACGTGGCTGTGACAGCGTCAGGGCTTGTGGTGGTCAGCGATCCCATCCATGGGGCTGTCCATGCACTCCAGCACACAGCCCGGGACCCCGGGGGCCACTGGGTGACAGTGGGCACCTTC…	MVIRTDWTLASRCLHLTLDPPGDSTGSRQLRLLGWIRVPAGAVGGPRGLHCSPDGLLFLTAGAAPCVHVLDLEGRPICLLPCRTPGSGAFVPEDVAVTASGLVVVSDPIHGAVHALQHTARDPGGHWVTVGTFLSPRGLAVDALNRLLVTDYLPGAVHSFSLGPAWEPLAPAS	0.00119808
rs374747544	16	727462	C	A	+	ENSG00000103253.18	HAGHL	ENST00000341413.8	-48	ATGGGGGGCCTGTTTTGGAGCAGGCACCGGTGGCCGAGCTCCGTGACC	MGGLFWSRHRWPSSVT	0.000199681
rs560670394	16	761122	C	T	+	ENSG00000102854.16	MSLN	ENST00000382862.7	-62	ATGCGCGGACAGAGAGCTACCGGTGGACCCACGGTGCCTCCCTCCCTGGGATCTACACAGACC	MRGQRATGGPTVPPSLGSTQT	0.000199681
rs538047996	16	1078849	C	T	+	ENSG00000162009.8	SSTR5	ENST00000293897.5	-20	ATGCACCCCAGGGCTGCCGCC	MHPRAAA	0.000199681
rs529295455	16	1794888	G	A	-	ENSG00000099769.5	IGFALS	ENST00000568221.1	-2	ATG	M	0.000199681
rs545879432	16	1827150	G	A	-	ENSG00000063854.13	HAGH	ENST00000566709.5	-278	ATGCTGTCCCCCGCAGCGACGGCCCGTTCCACCTCGCGATCTGCCGGGTACCCGGGCGGCGTGGCGCTCGGCCTCCAGGGATCCACTGTGCGGTGCCAAAAAAGAGGCGGAGGCTCGCGGCACAGCTCTCCCGGCGCAGCTCTCGGGCCGCCGCCGCCGCTCCCAGGCCCGTCTCCCGGCCCGTGGCAGTCGGGGCTCGCGGACAAAACAAGTCCAGCCCTGCTGGGAGTTTTCTGCCACACAGATTTGCGGAAGAACCTGACCGTGGACGAGGGCACC	MLSPAATARSTSRSAGYPGGVALGLQGSTVRCQKRGGGSRHSSPGAALGPPPPLPGPSPGPWQSGLADKTSPALLGVFCHTDLRKNLTVDEGT	0.000199681
rs547764577	16	1966874	C	T	+	ENSG00000179580.10	RNF151	ENST00000569210.6	-8	ATGCAGATC	MQI	0.000199681
rs573592815	16	2033320	C	T	+	ENSG00000065054.14	SLC9A3R2	ENST00000566198.1	-32	ATGCCTGCCACTTGCTGTCACTGTGCCGCTGTC	MPATCCHCAAV	0.000399361
rs569477317	16	2787886	G	A	-	ENSG00000103355.13	PRSS33	ENST00000570702.5	-80	ATGTGTGCTCTGCAGGGAGCCCAGACCAGAGTCCAAGCCCTAGGCAGTGCCACCCTTACCCAGCCCAGCCTTGAAGACAGA	MCALQGAQTRVQALGSATLTQPSLEDR	0.000199681
rs113443450	16	2830198	C	T	+	ENSG00000162078.11	ZG16B	ENST00000382280.7	-50	ATGGCCAGCTCCTTCCTGTTCCCCTGGCGGCCCCTCGCTTCTTCCTTCTGG	MASSFLFPWRPLASSFW	0.0125799
rs574839326	16	2964495	G	T	+	ENSG00000131650.14	KREMEN2	ENST00000303746.10	-26	ATGGTGACCTATCCTTGGTTGAGAGCG	MVTYPWLRA	0.000199681
rs146346692	16	3065449	C	T	+	ENSG00000008517.16	IL32	ENST00000325568.9	-74	ATGGACCCTCATTCCTCCCAGGGACCCCAGACCTCTGTCTCTCTCGGGCCTTGGCTCCTTGAACTTTTGGCCGCC	MDPHSSQGPQTSVSLGPWLLELLAA	0.00758786
rs535761109	16	3065647	G	A	+	ENSG00000008517.16	IL32	ENST00000008180.13	-69	ATGCAGAAGGTGACTGTCTCAGTGGAGCTGGGTCATCTCAGGCCTTGGCTCCTTGAACTTTTGGCCGCC	MQKVTVSVELGHLRPWLLELLAA	0.000199681
rs575019736	16	4734228	C	T	-	ENSG00000168096.14	ANKS3	ENST00000450067.6	-75	ATGGCGGCGAGCTGTTTGGGGGGGGTTGGCGACGGCAGCCCGAGGGCGGCGCAAGGCCTGAGGCCCAGCACAGTG	MAASCLGGVGDGSPRAAQGLRPSTV	0.000199681
rs546994812	16	4795721	C	T	+	ENSG00000267795.5	SMIM22	ENST00000586005.5	-14	ATGGTGCACGCCAAG	MVHAK	0.000199681
rs569024706	16	8936722	T	C	-	ENSG00000187555.15	USP7	ENST00000381886.8	-109	ATGAAAAAGAATGCTGAGGTAGAGCTCCTAGAGATTCTATGCAGTCACTCTGATGTGGGTGAGAGAACCTCCCCCATCCCCCAGCAGAGGCCACTGCAGAGCCATGCAGAG	MKKNAEVELLEILCSHSDVGERTSPIPQQRPLQSHAE	0.000199681
rs531334144	16	18801544	C	T	-	ENSG00000170540.15	ARL6IP1	ENST00000304414.12	-78	ATGGTTGGTGTGCGGGTTTCGGTTGGAGGACTCGTTGGGGAGGTGGCCTGCGCTTGTAGAGACTGCATCCCCGAGACG	MVGVRVSVGGLVGEVACACRDCIPET	0.000199681
rs554700566	16	19168463	G	T	+	ENSG00000103528.17	SYT17	ENST00000568115.5	-335	ATGCAAGGACGGGGCGGCCGGCGGAGGGGCGGGCGCCGCTCATCAGCCACGCCAGTCACGTCTGGGGCCACCGGCTGCCTTTTTCTTCCTTTCCCCCTTTGCTTTCTTCCCCCTCCGCTGTTGGCGAGGGCAAAGTGGCCGTGGCGGCGCCATGCCCGGGCCGGAGTGAGTGCGCGCGGGCGAAAATGGCGTACATCCAGAATCTCTGGTCTGCTGCTGTGCAGATGGACCTGCCGGCACTGCTGTCAGAAGTGCTACGAGTCCAGCTGTTGCCAGTCAAGTGAGGATGAAGTTGAAATTCTGGGACCTTTCCCTGCTCAGACCCCTCCCTGGCTG	MQGRGGRRRGGRRSSATPVTSGATGCLFLPFPLCFLPPPLLARAKWPWRRHARAGVSARGRKWRTSRISGLLLCRWTCRHCCQKCYESSCCQSSEDEVEILGPFPAQTPPWL	0.000199681
rs111977380	16	20451641	C	T	+	ENSG00000183747.12	ACSM2A	ENST00000417235.6	-101	ATGAAGCTCTCTCTAGAAAGACATCCTGAGAGGACTTGGCAGGCTGGCAAGCGACTCCCAAGCCCAGCCCTGTGGTGGGTGAATGGGAAGGGGAAGGAATTA	MKLSLERHPERTWQAGKRLPSPALWWVNGKGKEL	0.0145767
rs79828148	16	21214301	G	C	-	ENSG00000103310.10	ZP2	ENST00000574002.1	-274	ATGCTAGACATGGATGCTCCTGGGCCCAGAGCCATTTGTTCGGTGGCTGTCCCCAGCACACCACAGGTCTGGGTTAGGGCAGCTGGCAGAATACCCGGCGCAAGCTGTCAGGAATCAGAGGCCACTTCCTTCCCCAATCCTTCCGTTTCAGCTGGGAGAATGGGACAAGATTCAGGTGCCCCCAATGGGGAGAGGGTGTGGATGCGGCTGGCTTCCTGCTATAAAAACACAGAGCAGCCTACCCTCTACCTGGTTGATCTGGTAGTGTCTTCTGCT	MLDMDAPGPRAICSVAVPSTPQVWVRAAGRIPGASCQESEATSFPNPSVSAGRMGQDSGAPNGERVWMRLASCYKNTEQPTLYLVDLVVSSA	0.000998403
rs568415208	16	23072454	T	C	-	ENSG00000103404.14	USP31	ENST00000567975.1	-43	ATGAAGTATTCATCCCTATCCTTGCATTTTATTACTACAAATTTC	MKYSSLSLHFITTNF	0.000399361
rs200523571	16	23641188	G	A	-	ENSG00000083093.9	PALB2	ENST00000568219.5	-899	ATGGCTGCTCTTTTCGTTCTGTCGCCTGCCCGATGGACGAGCCTCCCGGGAAGCCCCTCAGCTTTAAAGGAGAAATTAGCATTCTTGAAAAGGGAATACAGCAAGACACTAGCCCGCCTTCAGCGTGCCCAAAGAGCTGAAAAGATTAAGCATTCTATTAAGAAAACAGTAGAAGAACAAGATTGTTTGTCTCAGCAGGATCTCTCACCGCAGCTAAAACACTCAGAACCTAAAAATAAAATATGTGTTTATGACAAGTTACACATCAAAACCCATCTTGATGAAGAAACTGGAGAAAAGACATCTATCACACTTGATGTTGGGCCTGAGTCCTTTAACCCTGGAGATGGCCCAGGAGGATTACCTATACAAAGAACAGATGACACCCAAGAACATTTT…	MAALFVLSPARWTSLPGSPSALKEKLAFLKREYSKTLARLQRAQRAEKIKHSIKKTVEEQDCLSQQDLSPQLKHSEPKNKICVYDKLHIKTHLDEETGEKTSITLDVGPESFNPGDGPGGLPIQRTDDTQEHFPHRVSDPSGEQKQKLPSRRKKQQKRTFISQERDCVFGTDSLRLSGKRLKEQEEISSKNPARSPVTEIRTHLLSLKSELPDSPEPVTEINEDSVLIPPTAQPEKGVDTFLRRPNFTRATTVPLQTLSDSGSSQHLEHIPPKGSSELTTHDLKNIRFTSPVSLEAQGKK	0.000199681
rs375817396	16	28506823	G	T	-	ENSG00000197272.2	IL27	ENST00000356897.1	-12	ATGGGCCCCGCC	MGPA	0.000199681
rs3785095	16	67392966	G	A	-	ENSG00000159713.11	TPPP3	ENST00000290942.9	-26	ATGTTACCCTTGGTGAACCAAGGTGGC	MLPLVNQGG	0.00539137
rs142218554	16	67980491	C	T	-	ENSG00000141096.5	DPEP3	ENST00000268793.5	-36	ATGACTTCAACCCCCTCTTCGGGAGGCTGGGTCGTC	MTSTPSSGGWVV	0.000399361
rs562351147	16	68245399	C	G	+	ENSG00000103066.13	PLA2G15	ENST00000219345.10	-28	ATGCCGGACCTGCGGCGACCGTCGTACACC	MPDLRRPSYT	0.000399361
rs571230317	16	70299158	C	T	+	ENSG00000157349.16	DDX19B	ENST00000288071.10	-140	ATGTCACTGTGGCGCGCCGCTTCCGGTCTGCAGCCTTGTAGTGGGGCTGGAGCAGAGCCTGCCGCGAACCCCCGGAGCCCACGATCCCTCGTGCCATCCCTCGAATCCACCAGCACGAGCGTCCCACCCGCGCCTGGGACC	MSLWRAASGLQPCSGAGAEPAANPRSPRSLVPSLESTSTSVPPAPGT	0.000199681
rs190797951	16	70346924	G	T	+	ENSG00000168872.17	DDX19A	ENST00000302243.12	-68	ATGTTAGGGCCCGCGTTGCGACGTGGTGCAGCGCATATTTTCACAAGTGGGTCTCCCTTGTCCGGGACT	MLGPALRRGAAHIFTSGSPLSGT	0.000199681
rs545108168	16	70654283	G	A	+	ENSG00000157368.10	IL34	ENST00000566361.1	-81	ATGCCTCCTGGGGGGCTCCAGTGGCCGGCATGGGATCTTGGGATCTTCCTTGGCGTGGCCTTGGGGAATGAGCCTTTGGAG	MPPGGLQWPAWDLGIFLGVALGNEPLE	0.000199681
rs558973498	16	71746698	G	C	-	ENSG00000166747.12	AP1G1	ENST00000564155.5	-106	ATGTATAGCCGAATTAAGAAAGTGGTTTCCATCTACGGAAGCAGCATTGATGTGGAACTCCAGCAGAGGGCAGTAGAATATAATGCACTTTTCAAGAAATATGACCAC	MYSRIKKVVSIYGSSIDVELQQRAVEYNALFKKYDH	0.000199681
rs552128270	16	75148623	G	A	+	ENSG00000184517.12	ZFP1	ENST00000332307.4	-105	ATGGAGGCTGCGCCCCTCCAGGGATCAGTTTCATTCACGGATGTGACTGTGGACTTTACCCAGGAGGAATGGGAACAACTGGACCCCTCTCAGAGGATCCTATAC	MEAAPLQGSVSFTDVTVDFTQEEWEQLDPSQRILY	0.000399361
rs557815881	16	83971960	C	A	+	ENSG00000103154.9	NECAB2	ENST00000565691.5	-213	ATGTCTGCAACATCCCTCATCAGTTCCCCCTGGATCCCAGCCCGGGGAGGGGGAGAGGGAAGGGGGGCTCAGCTTCCCAGGACCCTAAGCTGCTCCTGGGAGAAGAGAAGGATCCCAGTATCCGGTCAGAGGCTGCAGGAAGCGCTTGCCTCTCCCTGGCCCAGGGCTGACTCCGCCTCTCTTTTCTGCAGATTTTCCGCCGTGCGGACAAAA	MSATSLISSPWIPARGGGEGRGAQLPRTLSCSWEKRRIPVSGQRLQEALASPWPRADSASLFCRFSAVRTK	0.00199681
rs547425435	16	83972021	G	T	+	ENSG00000103154.9	NECAB2	ENST00000565691.5	-152	ATGGGGGCTCAGCTTCCCAGGACCCTAAGCTGCTCCTGGGAGAAGAGAAGGATCCCAGTATCCGGTCAGAGGCTGCAGGAAGCGCTTGCCTCTCCCTGGCCCAGGGCTGACTCCGCCTCTCTTTTCTGCAGATTTTCCGCCGTGCGGACAAAA	MGAQLPRTLSCSWEKRRIPVSGQRLQEALASPWPRADSASLFCRFSAVRTK	0.000199681
rs575287609	16	84294952	G	T	+	ENSG00000103175.11	WFDC1	ENST00000219454.10	-20	ATGTCGCTGCCCAGGGAGGAA	MSLPREE	0.000199681
rs118075941	16	87702519	G	A	-	ENSG00000104731.14	KLHDC4	ENST00000446344.3	-5	ATGGAC	MD	0.000599042
rs114339027	16	89199189	G	T	-	ENSG00000259803.7	SLC22A31	ENST00000562855.7	-39	ATGGAGTTGTGTGACCCTCCCCACCGCCTGGCCTTCTCC	MELCDPPHRLAFS	0.000599042
rs551434076	16	89507559	G	T	+	ENSG00000197912.15	SPG7	ENST00000646303.1	-131	ATGGGTCGGGGTGGCGGAGGACCCCGCGCGCCTGGGAGCCCACGAGGGACCCTGCCCGGGCCCGGAGGGCGGACCCTGAAGAGAACAGAGCCTCTTCCTAAGCTTCCAGACGGCGCCTCCCCGCTTCCTACG	MGRGGGGPRAPGSPRGTLPGPGGRTLKRTEPLPKLPDGASPLPT	0.000199681
rs112591950	17	1645729	G	A	-	ENSG00000074660.16	SCARF1	ENST00000263071.9	-32	ATGAACCCGAGCGCTCCCACCGAGCTGCCTGCC	MNPSAPTELPA	0.000599042
rs147802376	17	1716550	A	T	+	ENSG00000167716.18	WDR81	ENST00000437219.6	-26	ATGCCACGGCGTCTGCGTTTGCAATGC	MPRRLRLQC	0.00259585
rs548663766	17	3557900	G	A	-	ENSG00000167723.14	TRPV3	ENST00000576742.5	-227	ATGTGGGTGGGCGGGTGCTGCAGCTGTGGCTGGTGGGCGTGGCCTGCCTGGCGCCGAGGGCAGGTGGCTCAGCCAGTTCTGCCTCTGACGCCTCATTCCAGCCATCCCTCTGCCTGCAATGAGAGCTTCCCGCCGCCTCAGCCACAGTCCCACCCGGGGGCCTTGGGCCCCAGACATGCGGTGATCTCAGGGCAAGGGTTGCCACGACCACCCAGAACCTCACCAGCC	MWVGGCCSCGWWAWPAWRRGQVAQPVLPLTPHSSHPSACNESFPPPQPQSHPGALGPRHAVISGQGLPRPPRTSPA	0.000199681
rs569227893	17	4739743	G	A	-	ENSG00000161921.15	CXCL16	ENST00000293778.11	-347	ATGGGCCAGGCGGGCGGCCTCCTGAACCGAACCGAATCGGCTCCTCGGGCCGTCGTCCTCCCGCCCCTCCTCGCCCGCCGCCGGAGTTTTCTTTCGGTTTCTTCCAAGATTCCTGGCCTTCCCTCGACGGAGCCGGGCCCAGTGCGGGGGCGCAGGGCGCGGGAGCTCCACCTCCTCGGCTTTCCCTGCGTCCAGAGGCTGGCATGGCGCGGGCCGAGTACTGAGCGCACGGTCGGGGCACAGCAGGGCCGGGGGGTGCAGCTGGCTCGCGCCTCCTCTCCGGCCGCCGTCTCCTCCGGTCCCCGGCGAAAGCCATTGAGACACCAGCTGGACGTCACGCGCCGGAGC	MGQAGGLLNRTESAPRAVVLPPLLARRRSFLSVSSKIPGLPSTEPGPVRGRRARELHLLGFPCVQRLAWRGPSTERTVGAQQGRGVQLARASSPAAVSSGPRRKPLRHQLDVTRRS	0.00219649
rs113798672	17	6444464	C	A	+	ENSG00000129195.16	PIMREG	ENST00000250056.12	-60	ATGTGCTCGGCCTTAGTGGTGTCGGGGTCTAGTGGACAGAGAAGACTCTTGGCCAGGCAG	MCSALVVSGSSGQRRLLARQ	0.00678914
rs576090065	17	7242441	C	T	-	ENSG00000170296.10	GABARAP	ENST00000302386.10	-111	ATGGATCGCTCCGCTGAATCCGCCCGCGCGTCGCCGCCGTCGTCGCCGCCCCCCGTCCCGGCCCCCCTGGGTTCCCTCAGCCCAGCCCTGTCCAGCCCGGTTCCCGGGAGG	MDRSAESARASPPSSPPPVPAPLGSLSPALSSPVPGR	0.00139776
rs374537146	17	7420341	C	T	+	ENSG00000181323.8	SPEM1	ENST00000323675.4	-44	ATGGTGGGCTGGGGGCGTAAGGGCCCCGGTGGTCCTAGGGACCCC	MVGWGRKGPGGPRDP	0.000399361
rs576091679	17	8867581	C	T	-	ENSG00000276231.4	PIK3R6	ENST00000619866.4	-144	ATGGGGAGTTGGCTGAAGGACTTGGGGAGCCCAGAAGCTGCCACCGAACCAAGAACCACCTCTGTGCAGAAAAGCAACCACCTTGTTCTCTATTCTGCTGCCCGAGACAACCACATCCTCCTCCTCCTACACCCAAAGGCTCCC	MGSWLKDLGSPEAATEPRTTSVQKSNHLVLYSAARDNHILLLLHPKAP	0.000199681
rs112602280	17	9826056	C	T	+	ENSG00000065325.13	GLP2R	ENST00000262441.10	-8	ATGAGGAAG	MRK	0.00878594
rs558216108	17	15683113	G	A	-	ENSG00000221926.12	TRIM16	ENST00000416464.6	-38	ATGGAAAGGTTGCTACACCCAAATAGTGAAGCAAAGGCT	MERLLHPNSEAKA	0.000798722
rs201938569	17	16690361	C	G	+	ENSG00000170160.17	CCDC144A	ENST00000340621.9	-40	ATGCTGCTGGGAGGTTGTGGCCGAGGCAGTAGCTCGCTACTG	MLLGGCGRGSSSLL	0.00119808
rs570828126	17	18315735	T	G	+	ENSG00000176994.11	SMCR8	ENST00000406438.5	-55	ATGAACACCGCATTCTTTCCCACTTCCTCTCAATGTTTTCTTCATATATCTGGAAAT	MNTAFFPTSSQCFLHISGN	0.000199681
rs181355397	17	19748380	G	A	-	ENSG00000108602.18	ALDH3A1	ENST00000494157.6	-179	ATGCAAACTTCCTGGGCAGGAACTCCAAGGGCTCAATGGACGGGAAGCAGGGTCCTTAAATACGTCCCCTCTTGGCTCTTGCCGTTCCAGGAGCCCCAGTTACCGGGAGAGGCTGTGTCAAAGAATGAATGGAACGCCTACTATGAGGAGGTGGTGTACGTCCTAGAGGAGATCGAGTAC	MQTSWAGTPRAQWTGSRVLKYVPSWLLPFQEPQLPGEAVSKNEWNAYYEEVVYVLEEIEY	0.000599042
rs574755361	17	27609909	G	A	+	ENSG00000141068.14	KSR1	ENST00000582410.5	-225	ATGCCTTTCCCAAGTGCAGGGTCAGTGTTCTGGGTCTGGGTGTGTTTTCTAAGCTGTGTGTGGGTGTTCTGCCGGCCCTGGGGCAGACCTGTGCCAGGCAGGCCTCTTTGCTGCCTGCTGAAAGGCCTGTGTCCTTGTCCCGGCTTCCTGGTCTCCAGGCGTGAGAACCAGCTAAAGCTGTCCCACGACTGGCTGTGCTATCTGGCCCCTGAGATTGTACGCGAG	MPFPSAGSVFWVWVCFLSCVWVFCRPWGRPVPGRPLCCLLKGLCPCPGFLVSRRENQLKLSHDWLCYLAPEIVRE	0.000199681
rs536101438	17	28719987	T	G	+	ENSG00000198242.14	RPL23A	ENST00000422514.7	-19	ATGGGAGACCCTTTTCACAAG	MGDPFHK	0.000199681
rs548873226	17	30235721	T	C	-	ENSG00000108576.10	SLC6A4	ENST00000401766.6	-232	ATGCGGCCGCGCCGGCGCCCCTCCGCACAGCCAGCGCCGCCGGGTGCCTCGAGGGCGCGAGGCCAGCCCGCCTGCCCAGCCCGGGACCAGCCTCCCCGCGCAGCCTGGCAGAGTCAATCCCGACGTGTCAATCCCGACGATAGAGAGCTCGGAGGTGATCCACAAATCCAAGCACCCAGAGATCAATTGGGATCCTTGGCAGATGGACATCAGTGTCATTTACTAACCAGCAGG	MRPRRRPSAQPAPPGASRARGQPACPARDQPPRAAWQSQSRRVNPDDRELGGDPQIQAPRDQLGSLADGHQCHLLTSR	0.000199681
rs11655238	17	31297157	G	A	-	ENSG00000126861.5	OMG	ENST00000247271.5	-8	ATGGCTTTG	MAL	0.0071885
rs539049472	17	31307888	T	A	-	ENSG00000185862.7	EVI2B	ENST00000577894.1	-23	ATGATAACGAGGAAATATTCTGAA	MITRKYSE	0.000199681
rs569178047	17	34285780	C	T	+	ENSG00000172156.3	CCL11	ENST00000305869.3	-29	ATGCCAAAGCTCACACCTTCAGCCTCCAAC	MPKLTPSASN	0.000199681
rs114405302	17	35445694	C	A	-	ENSG00000154760.14	SLFN13	ENST00000533791.5	-14	ATGTGCAAGTTCAAC	MCKFN	0.00479233
rs371137201	17	35578032	G	A	-	ENSG00000108733.10	PEX12	ENST00000225873.9	-11	ATGCAGGAAACT	MQET	0.000199681
rs568579695	17	36017942	C	T	-	ENSG00000274736.5	CCL23	ENST00000612516.4	-45	ATGAGCCCAGGAGTCCTCGGCCAGCCCTGCCTGCCCACCAGGAGG	MSPGVLGQPCLPTRR	0.000199681
rs371182859	17	40417802	G	A	-	ENSG00000131747.15	TOP2A	ENST00000423485.6	-11	ATGACCGTCACC	MTVT	0.000798722
rs551042189	17	40936675	G	T	-	ENSG00000108244.16	KRT23	ENST00000209718.7	-72	ATGGGGCGGCTCAGTTCTGCGGTGCCAGGGAGTGGAGCAGAGCTCAGCCCCGTCCCAAACACAGATGGGACC	MGRLSSAVPGSGAELSPVPNTDGT	0.000199681
rs3829599	17	40999864	G	A	-	ENSG00000212900.2	KRTAP3-2	ENST00000391587.2	-11	ATGCCCATTGCC	MPIA	0.00219649
rs562864134	17	42552838	G	A	+	ENSG00000108786.10	HSD17B1	ENST00000585807.5	-96	ATGGGAGACACAACAAGGGGTGGGGGCCCGCAGGCGGGGCGGGGCGAAGCAGGTGATATCAAGCCCAGAGCCCCAGCCTCTCCCCACAGTCTCACC	MGDTTRGGGPQAGRGEAGDIKPRAPASPHSLT	0.000199681
rs1078522	17	42760794	A	T	+	ENSG00000131477.11	RAMP2	ENST00000589683.5	-347	ATGCAGCGGCGTCGAGAGGCCGCTGGAGCTCCCAGCCCCCTCCCTCTTCTCCACGTCTGGGAGAGCAGCTTGCCGACCCCTCCAGACCCGAAAGAGAGAGGGGGCGACTCGAATTCGGGGAGCGATCCTGGGAGACCCTGGAGAGTCCTGGGCGCCACGCAGCCGAGCCCCCGAAATAGATCCCGGTTCCGGGGTTCCGGGAGCTGTCCAGCCTCGCGGGCTGTCCTGAATCCCCACGAGGCCCTGGCTCAGCCTCTTCCCACCACAGGCACACCAGGGTCAGAAGGGGGGACGGTGAAGAACTATGAGACAGCTGTCCAATTTTGCTGGAATCATTATAAGGATCAA	MQRRREAAGAPSPLPLLHVWESSLPTPPDPKERGGDSNSGSDPGRPWRVLGATQPSPRNRSRFRGSGSCPASRAVLNPHEALAQPLPTTGTPGSEGGTVKNYETAVQFCWNHYKDQ	0.15615
rs190514312	17	43907530	G	A	-	ENSG00000108852.14	MPP2	ENST00000523501.5	-59	ATGCTGAGCGCCCGGCTGCGCTGGAGCCGCCCGGAGCTAGGGGCTTCCCGGGGCGCAGCC	MLSARLRWSRPELGASRGAA	0.00299521
rs2277616	17	44899824	G	A	+	ENSG00000167131.17	CCDC103	ENST00000410006.6	-15	ATGAAGGCACAGGCC	MKAQA	0.0854633
rs531768313	17	48107815	G	A	+	ENSG00000002919.14	SNX11	ENST00000452859.6	-327	ATGGGGAGCTGGTGCTGTTCTCAGACCAACAGCAAAGCCTTTACTGCCAAGACTTCCTGTGTGCGGCGCCGCTACCGTGAGTTCGTGTGGCTGAGAAAGCAGCTACAGAGAAATGCTGGTTTGGTGCCTGTTCCTGAACTTCCTGGGAAGTCAACCTTCTTCGGCACCTCAGATGAGTTCATTGAGAAGCGACGACAAGGTCTGCAGCACTTCCTTGAAAAGGTCCTGCAGAGTGTGGTTCTCCTGTCAGACAGCCAGTTGCACCTATTCCTGCAAAGCCAGCTCTCGGTGCCTGAGATAGAAGCCTGTGTCCAGGGCCGAAGTACC	MGSWCCSQTNSKAFTAKTSCVRRRYREFVWLRKQLQRNAGLVPVPELPGKSTFFGTSDEFIEKRRQGLQHFLEKVLQSVVLLSDSQLHLFLQSQLSVPEIEACVQGRST	0.000399361
rs530198239	17	49210519	G	T	+	ENSG00000108798.9	ABI3	ENST00000419580.6	-206	ATGGGACAGAGAGACACAGGCTCGGGGAGCAGGACTGACTTCCTCTTGTCCCGGAATGAGCATGCCTGCCCTTTGCAAGCAGGTTTGGGTCTCACGCAGAGGAAACCAAAAGCAATAAGAGGGAGGGAAGGCAGAGCAACCAATCAAGGGCAGGGTGAGACTCAAAACGAGCGGGCTCCCTGGGGAGCCAGACAGAGGCTGGGGGTG	MGQRDTGSGSRTDFLLSRNEHACPLQAGLGLTQRKPKAIRGREGRATNQGQGETQNERAPWGARQRLGV	0.000199681
rs564360365	17	50056384	C	T	+	ENSG00000005884.18	ITGA3	ENST00000320031.13	-56	ATGCCCAGCTCCGCGCCCTCACGCGCTCTCGCCGGGACCCCGCTTCCGCTGGCAGCC	MPSSAPSRALAGTPLPLAA	0.000199681
rs560501509	17	53822932	C	A	+	ENSG00000141200.7	KIF2B	ENST00000268919.5	-102	ATGCAACCCTGCTCAGTGCTCCGGGCGCTTCAGGCTGGCTTGGGTCCTGCTGCTCCAACCCCAAGGGCCCTGGAGCGCTCCCTGATACCTCCATCACTCACC	MQPCSVLRALQAGLGPAAPTPRALERSLIPPSLT	0.000199681
rs573572067	17	58167052	C	T	+	ENSG00000255713.2	OR4D2	ENST00000545221.2	-20	ATGGTGTATGGAGAAAACACC	MVYGENT	0.000199681
rs546522934	17	60887102	G	A	+	ENSG00000141376.22	BCAS3	ENST00000585744.5	-51	ATGGGCGTAGGACCCTCCGAGCCAGGCTGCTATCCATGTCCAGGGCCAAAC	MGVGPSEPGCYPCPGPN	0.00119808
rs371682729	17	63972843	C	A	-	ENSG00000007314.12	SCN4A	ENST00000435607.3	-2	ATG	M	0.000199681
rs151095214	17	65826304	G	A	-	ENSG00000154240.17	CEP112	ENST00000317442.12	-5	ATGAAG	MK	0.00119808
rs538294969	17	73233263	C	G	+	ENSG00000141219.15	C17orf80	ENST00000255557.8	-70	ATGGGGGAAGCATGGGGATCCGGGAGAAGCACCCACAAAACTAGCATCCTCCTGGAGGAGCTCGGGAATAGG	MGEAWGSGRSTHKTSILLEELGNR	0.000199681
rs537461374	17	74712937	C	A	-	ENSG00000186074.19	CD300LF	ENST00000301573.13	-71	ATGCTGGGAGTCTGTAGTTTGTTCCTGCTGCCAGGCTCCACTGAGGGGAACGGGGACCTGTCTGAAGAGAAG	MLGVCSLFLLPGSTEGNGDLSEEK	0.000199681
rs566025730	17	74935917	C	T	+	ENSG00000182938.5	OTOP3	ENST00000328801.5	-5	ATGGCG	MA	0.000399361
rs530478572	17	75154478	C	T	-	ENSG00000189159.16	JPT1	ENST00000356033.8	-81	ATGTGGAGTTTCCCAGCGCCCCTCGGGTCCGACCCTTTGAGCGTTCTGCTCCGGCGCCAGCCTACCTCGCTCCTCGGCGCC	MWSFPAPLGSDPLSVLLRRQPTSLLGA	0.000199681
rs192261643	17	75229011	C	T	+	ENSG00000125450.11	NUP85	ENST00000540768.5	-218	ATGGGCCAGTTCCTTGCTGTCTGGCAAGAGGAAACAGCTGGGGTGCACTTCACTGGGAGTTGGGCAAGATGTCGGCAGTTTCCTGGTGCCCTTCAAGTCCTCCAAAAGTATCGAGCTAAAAGCATCGCCCTGAGCAACTGGTGGTTTGTGGCCCACCTGACAGACCTGCTGGACCACTGCAAGCTCCTCCAGTCACACAACCTCTATTTCGGTTCCAAC	MGQFLAVWQEETAGVHFTGSWARCRQFPGALQVLQKYRAKSIALSNWWFVAHLTDLLDHCKLLQSHNLYFGSN	0.000399361
rs116719868	17	75667044	C	T	-	ENSG00000108469.15	RECQL5	ENST00000317905.10	-15	ATGTTCTTGGCTAAG	MFLAK	0.0117812
rs376000928	17	76027203	G	A	-	ENSG00000167880.7	EVPL	ENST00000301607.7	-5	ATGACC	MT	0.000399361
rs149452212	17	76079256	G	A	+	ENSG00000186919.12	ZACN	ENST00000334586.9	-9	ATGCAGCCG	MQP	0.000399361
rs527917533	17	76381582	C	G	+	ENSG00000176170.13	SPHK1	ENST00000545180.5	-271	ATGTCAGCTCACCACAACCTCTGCCTCCTGGGTGCAAGCAATTCTCCTGCCTCAGCCTCCCAAGTAGCTGGGACTACAGGTCCAGCCGCCGCAGGGAATGACGCCGGTGCTCCTGCAGCCACGGCTCCGGGCGGGGAAGGCGAGCCCCACAGCCGGCCCTGCGACGCCCGCCTGGGCAGCACCGATAAGGAGCTGAAGGCAGGAGCCGCCGCCACGGGCAGCGCCCCCACAGCGCCAGGGACCCCCTGGCAGCGGGAGCCGCGGGTCGAGGTT	MSAHHNLCLLGASNSPASASQVAGTTGPAAAGNDAGAPAATAPGGEGEPHSRPCDARLGSTDKELKAGAAATGSAPTAPGTPWQREPRVEV	0.000199681
rs73996674	17	76688696	G	T	-	ENSG00000182534.13	MXRA7	ENST00000585519.5	-150	ATGTGTGGGAGAGAACTGGCTGAAGAGGAAGAGGAGCAGGACTTGGATGGTGAGAAGGGGCCATCATCGGAAGGGCCTGAGGAGGAGGACGGAGAAGGCTTCTCCTTCAAATACAGCCCCGGGAAGCTGAGGGGAAACCAGTACAAGAAG	MCGRELAEEEEEQDLDGEKGPSSEGPEEEDGEGFSFKYSPGKLRGNQYKK	0.0251597
rs370097238	17	76737357	G	A	-	ENSG00000161547.16	SRSF2	ENST00000359995.9	-197	ATGGGCGCAGAGGCCGGCTGCCCGCCCAGTTGTTACTCAGGTGCGCTAGCCTGCGGAGCCCGTCCGTGCTGTTCTGCGGCAAGGCCTTTCCCAGTGTCCCCACGCGGAAGGCAACTGCCTGAGAGGCGCGGCGTCGCACCGCCCAGAGCTGAGGAAGCCGGCGCCAGTTCGCGGGGCTCCGGGCCGCCACTCAGAGCT	MGAEAGCPPSCYSGALACGARPCCSAARPFPVSPRGRQLPERRGVAPPRAEEAGASSRGSGPPLRA	0.000599042
rs553468514	17	77288071	C	T	+	ENSG00000184640.18	9-Sep	ENST00000431235.6	-617	ATGGAGGGCCAGAAAGTCCCCTTTGGAGCGCTGGACTCTCTCGCTGACTCCTACCCCACCCCGGCCTGGGGTTTCAGAGAAGGGGTCCAGGCAGGAGTGTCATCTTTTCTCAATGGGGATGTGGCTTCAGTCTCTGTCCAGGTGGGAGGCACGCGGACCTCCAGTGGCCGGCTCCGGAGGCTTGGTGACTCCAGTGGCCCAGCCTTGAAAAGATCTTTTGAGGTCGAGGAGGTCGAGACACCCAACTCCACCCCACCCCGGAGGGTCCAGACTCCCCTACTCCGAGCCACTGTGGCCAGCTCCACCCAGAAATTCCAGGACCTGGGCGTGAAGAACTCAGAACCCTCGGCCCGCCATGTGGACTCCCTAAGCCAACGCTCCCCCAAGGCGTCCCTGCGG…	MEGQKVPFGALDSLADSYPTPAWGFREGVQAGVSSFLNGDVASVSVQVGGTRTSSGRLRRLGDSSGPALKRSFEVEEVETPNSTPPRRVQTPLLRATVASSTQKFQDLGVKNSEPSARHVDSLSQRSPKASLRRVELSGPKAAEPVSRRTELSIDISSKQVENAGAIGPSRFGLKRAEVLGHKTPEPAPRRTEITIVKPQESAHRR	0.000199681
rs542364996	17	77451390	C	A	+	ENSG00000184640.18	9-Sep	ENST00000591088.5	-171	ATGCCCCGCGCTCTGGGAGGCTCCTTGTTCCGCGACCACAAAGCCCCTTTGATCCTCTGCTCGGCTCTGAGCCATGTGACCCGGTGGGCGGGCCGCGGCTCTCGGCGCGTCCAGCGCAGCCCGACGTTCCGCTGCTGGGCCACTGAGGCGGCTCCCAGCTGCGTTGGCGAC	MPRALGGSLFRDHKAPLILCSALSHVTRWAGRGSRRVQRSPTFRCWATEAAPSCVGD	0.000798722
rs190468765	17	78231709	G	A	+	ENSG00000204278.12	TMEM235	ENST00000374946.7	-315	ATGCCCAGGGACCCGGGGCCAGCCCGTGGGGACGCTGGGATTGGAGCCCAAGCCCCAGGTTCGCCGCGCGGCTCTCGACTTCCTCTCCTTTCCCCCAGGGGCGAGCTCAGCGACCGCAGAGAGGTGGGGTCGATCTCCCTGCGACCCCAGGGGGCCCGCGAGGCCAGTGCGCGGGCAGGAGCGGGGACGTGCTCAGAAGAGCCGGGCGCCGCCGCGCCCGCCCGCCCCCCGTCCCCCGGCTCCCGGCTCCGCGCGCCCCCCGCCGCCCCCGGGGCCCTGCTACCCCCGACCCGTCCCCTCCCGCCGGCCGCCCCC	MPRDPGPARGDAGIGAQAPGSPRGSRLPLLSPRGELSDRREVGSISLRPQGAREASARAGAGTCSEEPGAAAPARPPSPGSRLRAPPAAPGALLPPTRPLPPAAP	0.000199681
rs185431691	17	78723216	C	T	-	ENSG00000108669.16	CYTH1	ENST00000589297.5	-159	ATGGTTCCCAGTGACCTGACAGCAGAGGAGCGTCAAGAACTGGAGAACATCCGACGGAGAAAACAGGAGCTGCTGGCTGACATTCAGAGGCTGAAGGATGAGATAGCAGAAGTAGCTAATGAAATTGAAAACCTGGGATCCACAGAGGAAAGGAAAAAC	MVPSDLTAEERQELENIRRRKQELLADIQRLKDEIAEVANEIENLGSTEERKN	0.000399361
rs373474385	17	78997627	G	A	-	ENSG00000171302.17	CANT1	ENST00000302345.6	-5	ATGCTG	ML	0.000199681
rs562591921	17	79043735	G	A	+	ENSG00000173918.15	C1QTNF1	ENST00000580474.1	-234	ATGTGTGCACGTGAGTGCGTCGTGAGTGCGTGTATGCATGCATGGGTGTGTGAGAGTGATTGTCCTCCCAGAAGCTGTGTAACTGCAGCATTTCCCAGTGGCGTGAGGCTGGGGAAGCACCTCCGATTTCCAGGCTGTTTCTCTCCCCAATTTTCAGGCTGTTTCTCTGTGCAGCTCCTTCCTAACTCGGTGCCTTCCCTGTGTGTTTCTTTCCCACCAGGGCCCGGCAGGAAG	MCARECVVSACMHAWVCESDCPPRSCVTAAFPSGVRLGKHLRFPGCFSPQFSGCFSVQLLPNSVPSLCVSFPPGPGRK	0.000199681
rs112737644	17	80013579	G	A	-	ENSG00000167291.16	TBC1D16	ENST00000310924.7	-32	ATGCATGCGGAGGATGGAAACACTTGCCCGGCA	MHAEDGNTCPA	0.000199681
rs543172555	17	81552332	G	A	-	ENSG00000185504.17	FAAP100	ENST00000327787.13	-2	ATG	M	0.000399361
rs559174648	17	82022913	A	C	-	ENSG00000169689.15	CENPX	ENST00000306704.10	-52	ATGGGCTGGAGGCGCGGGGCGGGGTTCCGGTGGGCGCGCGTTGAGGCTGCGGTC	MGWRRGAGFRWARVEAAV	0.000599042
rs202160921	18	9886159	C	G	+	ENSG00000168454.11	TXNDC2	ENST00000306084.6	-16	ATGTATGAAGGATCAGGA	MYEGSG	0.000199681
rs573558827	18	12884302	G	A	-	ENSG00000175354.20	PTPN2	ENST00000327283.7	-161	ATGCTCCAGGTACTTTCCCCACGGCCGACAGGGCTTGGCGTGGGGGCGGGGCGCGGCGCGCAGCGCGCATGCGCCGCAGCGCCAGCGCTCTCCCCGGATCGTGCGGGGCCTGAGCCTCTCCGCCGGCGCAGGCTCTGCTCGCGCCAGCTCGCTCCCGCAGCC	MLQVLSPRPTGLGVGAGRGAQRACAAAPALSPDRAGPEPLRRRRLCSRQLAPAA	0.000199681
rs557536395	18	24014431	G	A	+	ENSG00000168234.13	TTC39C	ENST00000584250.1	-441	ATGTGTCCGAGCAGTCCTGGGCGGTGGGCGAAGGCGCGGCTTGGGGACCCGGGAGGGGCCGGGGCGCGGGGGCTGCAGGAAGTGGAGGCGGCCGCCGCTCGGGGACCGGCTTGGCGGGGTGAGAGACACCCGGAAACGGATTCCGCTTCGGGGCCCGCGCGAGTTGGGTGCTTCGGAGGGCGCGAGAGGAGCGGGCGGGTGCTGCTGAGTAATCCCCGCGGCGGCGGCCGGACGCCCACCTCCCACGCCGCGCCGCAGCCGGGCCGCGGCTCCTCCCTCCGCGGTCCTTCCCTCCTCTTCCCTCCCGTCTTCTCCCCTCCCCTCCCCTCCCCTCCCGGCTCCGCTTGGCTCCGGGCAGGTAGAGCCGGGCTCCGGGCGCGCGCGGGGCCGCAGCAGCTG…	MCPSSPGRWAKARLGDPGGAGARGLQEVEAAAARGPAWRGERHPETDSASGPARVGCFGGRERSGRVLLSNPRGGGRTPTSHAAPQPGRGSSLRGPSLLFPPVFSPPLPSPPGSAWLRAGRAGLRARAGPQQLLPISPRPSAGPRTP	0.000399361
rs371565465	18	31376859	C	T	+	ENSG00000175065.11	DSG4	ENST00000308128.8	-53	ATGAGGGCTCAAATTGAATCTCACAGGATTTGCGTGCAAGAGAAACCCAAAGGA	MRAQIESHRICVQEKPKG	0.000399361
rs200616163	18	35497916	G	T	-	ENSG00000153391.15	INO80C	ENST00000334598.11	-42	ATGGGAAAAAGGTGGGGGGACCAGGGGAAGACTCGGAGTGCG	MGKRWGDQGKTRSA	0.000199681
rs548136320	18	50281194	G	A	-	ENSG00000141644.17	MBD1	ENST00000585595.5	-56	ATGGGAAGGAATGCAGCTCTGAACTCTGACAGGCTACTGCTGCTTCCTGTGGCCTCC	MGRNAALNSDRLLLLPVAS	0.000399361
rs542351959	18	58671447	G	T	+	ENSG00000172175.14	MALT1	ENST00000348428.7	-197	ATGCCAGGCTCCCCTCGGCAAACCTGTCTAATTGGGGCGGGGAGCGGAGCTTCCTCCTCTGAGGGCCGTGCCGCGCTGCCAGATTTGTTCTTCCGCCCCTGCCTCCGCGGCTCGGAGGCGAGCGGAAGGTGCCCCGGGGCCGAGGCCCGTGACGGGGCGGGCGGGAGCCCCGGCAGTCCGGGGTCGCCGGCGAGGGCC	MPGSPRQTCLIGAGSGASSSEGRAALPDLFFRPCLRGSEASGRCPGAEARDGAGGSPGSPGSPARA	0.000399361
rs368213806	18	63702951	C	T	+	ENSG00000206072.12	SERPINB11	ENST00000382749.9	-71	ATGCAGCTCCAGTCTAACTTGCCACTCTGTGAACTTCACTACTGGAAAGCAACAAAGGCAGTCGGCATAAAA	MQLQSNLPLCELHYWKATKAVGIK	0.000199681
rs377461449	18	74148803	G	A	+	ENSG00000075336.12	TIMM21	ENST00000169551.11	-6	ATGAAC	MN	0.000399361
rs553791563	18	80247374	G	A	-	ENSG00000178184.16	PARD6G	ENST00000353265.8	-26	ATGGCGAGGCTGACCGGGGCCGAAACC	MARLTGAET	0.000199681
rs563033142	19	376069	C	T	-	ENSG00000105549.10	THEG	ENST00000342640.8	-99	ATGGGGAATGTGACGGACGCTCTCCTGTTGCCGCGGCCACCACAGACACATTTGGGTGCCGGGAGAGTGAGGCCGCGGGGGCTGGGAAGGGACCGGTGT	MGNVTDALLLPRPPQTHLGAGRVRPRGLGRDRC	0.000199681
rs12609610	19	572628	A	G	+	ENSG00000172270.19	BSG	ENST00000333511.8	-7	ATGGGAATC	MGI	0.00599042
rs550499100	19	1511041	G	A	-	ENSG00000185761.11	ADAMTSL5	ENST00000330475.9	-98	ATGAGAGGTAGGGCTCAGAGAGGTTTAGTTACTTTCCAAGATCACACAGCCAGTCAGGGCAGAGCCGGGACACAACCCTGTGTCTCTGGCGGTGGCTCT	MRGRAQRGLVTFQDHTASQGRAGTQPCVSGGGS	0.000199681
rs564866135	19	4153674	C	T	+	ENSG00000060566.14	CREB3L3	ENST00000078445.7	-74	ATGCTGGCGGTGGGTGGGCCTCCAGCTTGGAGCAGAGACCCCCCGAGGCATCTGCAGACAGAACTGGATGGACCC	MLAVGGPPAWSRDPPRHLQTELDGP	0.000199681
rs568209843	19	5690496	C	A	+	ENSG00000130255.13	RPL36	ENST00000394580.2	-12	ATGTCCGCAGCC	MSAA	0.000199681
rs375705250	19	7677052	G	A	+	ENSG00000183019.7	MCEMP1	ENST00000333598.7	-30	ATGTATGGACAAATTTGCGGGCTGGGGACC	MYGQICGLGT	0.000199681
rs35137994	19	8364182	C	T	+	ENSG00000167772.12	ANGPTL4	ENST00000301455.7	-140	ATGACTGTGATCCGATTCTTTCCAGCGGCTTCTGCAACCAAGCGGGTCTTACCCCCGGTCCTCCGCGTCTCCAGTCCTCGCACCTGGAACCCCAACGTCCCCGAGAGTCCCCGAATCCCCGCTCCCAGGCTACCTAAGAGG	MTVIRFFPAASATKRVLPPVLRVSSPRTWNPNVPESPRIPAPRLPKR	0.0688898
rs187035809	19	8421824	C	T	+	ENSG00000099785.10	2-Mar	ENST00000215555.6	-17	ATGGGGCTCCCGGTGGCC	MGLPVA	0.000399361
rs73924347	19	8698816	A	C	-	ENSG00000181786.4	ACTL9	ENST00000324436.4	-115	ATGGCGGGCCCACCCCTCCCCCTGTCTGCCTGCCCTCCCCACTGGCCGGGCCTCAACCTCTTCTCCCCGCAACCCCAACCCCAGAGGAAAAGCCCCCTCACCTGGCGTCCCGCAACC	MAGPPLPLSACPPHWPGLNLFSPQPQPQRKSPLTWRPAT	0.0191693
rs372895225	19	8840997	G	A	+	ENSG00000170948.3	MBD3L1	ENST00000595891.1	-24	ATGTGTAAGAGGAAAAGAAGTGTG	MCKRKRSV	0.000199681
rs80033558	19	9247447	G	A	+	ENSG00000237521.3	OR7E24	ENST00000641946.1	-42	ATGCACCACACAGGGAGGACAGCGGACCTACTCTCCATGGTC	MHHTGRTADLLSMV	0.0109824
rs554404824	19	9337854	T	G	+	ENSG00000188321.13	ZNF559	ENST00000393883.6	-61	ATGGACGATCATCTTTCTCAAGATGTTTTCTGTCTTCATGAGTCAAAATTTGAAGAGGAAAGG	MDDHLSQDVFCLHESKFEEER	0.000199681
rs542063781	19	10119869	T	C	-	ENSG00000130811.12	EIF3G	ENST00000253108.9	-10	ATGCTTTTTGCG	MLFA	0.000399361
rs13306427	19	10271116	C	T	+	ENSG00000090339.9	ICAM1	ENST00000423829.2	-44	ATGCTGAGCTCCTCTGCTACTCAGAGTTGCAACCTCAGCCTCGCT	MLSSSATQSCNLSLA	0.000599042
rs370814421	19	10316008	C	T	-	ENSG00000267673.6	FDX2	ENST00000393708.3	-3	ATG	M	0.000199681
rs369543381	19	10339000	C	T	-	ENSG00000076662.10	ICAM3	ENST00000589261.5	-207	ATGGGTTGGGGGACAAGGAAACAAACACCAGGACTTCTTCATGTTCCTGAAGGTGTCCAGGGGCAGGAGTTCCTTTTGCGGGTGGAGCCCCAGAACCCTGTGCTCTCTGCTGGAGGGTCCCTGTTTGTGAACTGCAGTACTGATTGTCCCAGCTCTGAGAAAATCGCCTTGGAGACGTCCCTATCAAAGGAGCTGGTGGCCAGTGGC	MGWGTRKQTPGLLHVPEGVQGQEFLLRVEPQNPVLSAGGSLFVNCSTDCPSSEKIALETSLSKELVASG	0.000199681
rs559868416	19	11947117	A	G	+	ENSG00000196757.8	ZNF700	ENST00000482090.1	-55	ATGGAGTCTAGGCCTCCAGTGCTGTCACTCTCACCCATCTTCCTCTACACATGTGAG	MESRPPVLSLSPIFLYTCE	0.000199681
rs536440068	19	12035613	C	A	-	ENSG00000197647.11	ZNF433	ENST00000344980.10	-74	ATGTGCCTCTGCCATAGCTTCTGTCGCCTGTGCTGTGACCCGCACTGGTCGTGGGAGTCACCTGAAAGGCAAGAA	MCLCHSFCRLCCDPHWSWESPERQE	0.00139776
rs564202240	19	13153103	G	A	+	ENSG00000160888.7	IER2	ENST00000292433.4	-84	ATGAGCGAGCCCGTTGTCCGGAGTGCACCTGCTGCCTGTTCTGTCCCTCCCGGGAGCCCCCGCCGCTGTCGCCGTCGAGTCGCC	MSEPVVRSAPAACSVPPGSPRRCRRRVA	0.000199681
rs376311025	19	14114158	C	T	-	ENSG00000072062.13	PRKACA	ENST00000589994.5	-3	ATG	M	0.000199681
rs182489289	19	15944348	G	A	+	ENSG00000176231.2	OR10H4	ENST00000641275.1	-123	ATGATCTGCCCACCTCAGCCTAGGATTACAGATGATCACGTCTCTTCGCTTCCAGTCCTCAGATACCTTAGATACTTTGTTTCTTTTTCTTGCCTTGTAACATCACTCACGACTTTCAGCTCC	MICPPQPRITDDHVSSLPVLRYLRYFVSFSCLVTSLTTFSS	0.000199681
rs548735234	19	16660112	G	A	-	ENSG00000214046.8	SMIM7	ENST00000358726.6	-2	ATG	M	0.000199681
rs200603341	19	17460904	G	A	-	ENSG00000171773.2	NXNL1	ENST00000301944.2	-35	ATGCCGCGCTGTCCCCAGCACCCAACCCAGGTTACC	MPRCPQHPTQVT	0.000599042
rs576756356	19	20923375	C	T	+	ENSG00000105750.15	ZNF85	ENST00000300540.7	-26	ATGCCGGGACCCCCTGGAAGCCTAGAA	MPGPPGSLE	0.000798722
rs190244793	19	21359081	G	A	+	ENSG00000172687.13	ZNF738	ENST00000311015.7	-60	ATGACCTGCAGGTATTGGGAATCCACAGCTAAGACGCCGGGACACCCTGGAAGCCTAGAA	MTCRYWESTAKTPGHPGSLE	0.000599042
rs140153098	19	32869738	G	A	-	ENSG00000021488.13	SLC7A9	ENST00000023064.9	-164	ATGGGCGGTCAGCTGGGCCGCAGCTCCTCCGGCTCTGCAGGGTCACGGAGGAAGCCAGCTCCCCTAGTCCAGGCCGAGCTTGCACTTGCGTCTTGTCTGCTGCTGCTGAACCAAGATTTAGCTGTGCGCCCTCCTTGCAGTCTCCTGGAACCAGCAGGAGGAAAC	MGGQLGRSSSGSAGSRRKPAPLVQAELALASCLLLLNQDLAVRPPCSLLEPAGGN	0.000199681
rs540235835	19	35042472	G	T	+	ENSG00000105707.13	HPN	ENST00000262626.6	-35	ATGTCAGCCAGGGAATCATTAACAAGAGGCAGTGAC	MSARESLTRGSD	0.000199681
rs640126	19	39032531	G	C	-	ENSG00000161243.9	FBXO27	ENST00000292853.9	-55	ATGCCGGCGAGGAGCGCCGCCAGGCCCCGGGCCACAGCCGGGCCTGGCGGGGGGACC	MPARSAARPRATAGPGGGT	0.00858626
rs148289253	19	39776624	G	A	+	ENSG00000213921.7	LEUTX	ENST00000396841.4	-135	ATGGAACCTGCCTGTCAGGCGGGCACCTGGAATCTCAAGCAACTTTCTCAAGAAGGGCCAAGGCGTTATCGTCGGCCACGCACAAGATTTCTCTCCAAACAACTCACAGCATTGAGAGAATTGCTTGAAAAGACC	MEPACQAGTWNLKQLSQEGPRRYRRPRTRFLSKQLTALRELLEKT	0.000399361
rs184117479	19	42309491	A	G	+	ENSG00000188368.9	PRR19	ENST00000499536.2	-94	ATGAGCCACCGCGCCCAGCCCTCCCTATTCACTTTGCTACTCCCCTTGACTTATCTGCATGCTGATGGCCACCCTATCTTTATATTCCAGGACACC	MSHRAQPSLFTLLLPLTYLHADGHPIFIFQDT	0.000199681
rs183442433	19	42427164	C	T	-	ENSG00000079435.10	LIPE	ENST00000244289.9	-15	ATGAGGGAAATAACA	MREIT	0.000199681
rs145063902	19	42594894	C	T	-	ENSG00000124469.12	CEACAM8	ENST00000244336.10	-66	ATGCTCAGAAAGTTTCTGGATCCCAGGCTCATCTCCACAGAGGAGAACACGCAGGCAGCAGAGACC	MLRKFLDPRLISTEENTQAAET	0.000998403
rs377403811	19	42855685	C	T	-	ENSG00000124467.18	PSG8	ENST00000401467.6	-66	ATGCTCAGGAAGTTTCTGGAACCTAGGCTCATCTCCACAGAGGAGAACACACAAGCAGCAGAGACC	MLRKFLEPRLISTEENTQAAET	0.000798722
rs1064472	19	42879647	C	T	-	ENSG00000231924.9	PSG1	ENST00000244296.6	-66	ATGCTCAGAGAGTTTCTGGATCCTAGGCTTATCTCCACAGAGGAGAACACACAAGCAGCAGAGACC	MLREFLDPRLISTEENTQAAET	0.000399361
rs374036253	19	42937093	G	A	-	ENSG00000221878.12	PSG7	ENST00000406070.6	-17	ATGCAGGGAGCAGAGACC	MQGAET	0.000199681
rs548079891	19	43082635	C	T	-	ENSG00000242221.9	PSG2	ENST00000406487.6	-66	ATGCTCAGGAAGTTTCTGGATCCTAGGCTCATCTCCACAGAGGAGAACACACAGGCAGCAGAGACC	MLRKFLDPRLISTEENTQAAET	0.000199681
rs114344064	19	43269497	C	T	-	ENSG00000183668.18	PSG9	ENST00000244293.11	-66	ATGCTCAGACAGCTTCTGGATCCCAGGCTCATCTCCACAGAGGAGAACACACAGGCAGCAGAGACC	MLRQLLDPRLISTEENTQAAET	0.0109824
rs549874734	19	43799922	C	T	-	ENSG00000159871.15	LYPD5	ENST00000594013.5	-153	ATGTGCCTGTCATTTGCTGGGTGGAGCTCTGAGTTCCTGGGACAGGCTCACACTGGCCCTGCTGACTCTGCCACGCCTCTCTCCCCAGGGTCCCAAGCCCTGCAGTGCTACAGCTTTGAGCACACCTACTTTGGCCCCTTTGACCTCAGGGCC	MCLSFAGWSSEFLGQAHTGPADSATPLSPGSQALQCYSFEHTYFGPFDLRA	0.000199681
rs544952437	19	44259939	G	A	+	ENSG00000159915.12	ZNF233	ENST00000391958.6	-111	ATGAGTCAGCGCGGAACCTCTGCATCTACGGCGAGCTTTCCTGGCCTGGGCGTTGGACTCGCAGTTCTGCCTTCCCAGGACCCTGCCCTTCCCCAGAAGGAGCAGGAGAAA	MSQRGTSASTASFPGLGVGLAVLPSQDPALPQKEQEK	0.000399361
rs539679765	19	44948398	G	A	+	ENSG00000234906.10	APOC2	ENST00000585786.1	-81	ATGGGGCGTGACCACAGGAACAGCCGCCTCCAGTCAGCCTGCCACATGACACCCCCTCAATGTTCCAGGTCTCTGGACACT	MGRDHRNSRLQSACHMTPPQCSRSLDT	0.000199681
rs550216634	19	45153812	G	T	-	ENSG00000179846.9	NKPD1	ENST00000589776.1	-42	ATGCGGCTCACGCGGCTCCCGGGCTCCCTTCCCGCAGCGCTG	MRLTRLPGSLPAAL	0.000599042
rs117361417	19	45340780	G	A	+	ENSG00000104892.17	KLC3	ENST00000391946.7	-75	ATGCCTGGCCTGCGGGACGCGACTGATCGCAGTGGGGCGAAGCGGGGCCGGAGCCGCCCGCGGTCAGGAGCAGCA	MPGLRDATDRSGAKRGRSRPRSGAA	0.0117812
rs560188551	19	45584823	T	A	-	ENSG00000125741.4	OPA3	ENST00000323060.3	-59	ATGAGGTTGAGGCGCCCCGCCCAGTCAGCAAGGTTGCGCGTGCCCTGTGAGACCGCCAAG	MRLRRPAQSARLRVPCETAK	0.000199681
rs558008314	19	45691897	C	T	-	ENSG00000125743.10	SNRPD2	ENST00000342669.7	-9	ATGACCATC	MTI	0.000199681
rs200600977	19	46625060	G	A	-	ENSG00000160013.9	PTGIR	ENST00000598865.5	-74	ATGAGGAGCAAAGCAAGTGAAGGCACAGACGCACGGGACAGGAGAGCCTGGGCAAGACTGGAGAGCCTCTGCCGC	MRSKASEGTDARDRRAWARLESLCR	0.000199681
rs140454950	19	48270182	G	A	+	ENSG00000178150.10	ZNF114	ENST00000595607.6	-414	ATGACACCCAGGAGTTCGAGACGAGTCTGGGCAGCATATACTGAGGGGAAAAAAAAGCCTTCTTTCCTTGGGAAATGCAGGAAGCCAGCAAGCGGCCGGAGTCTCCGGAGCCCGCAAGGAGGCGCGTTGGCTGCGCAGAGAGCGCGCTTCCCAGCTGGAGAGCCTAGGAACGGTGGCGCGGGCGGAGGCGACAGCGAGGACCCAAGGCTGGGGTTTCCTGCTTGGATCAGGAGTGCCTGGGGATTTGATCCCCATCCTGGTGCAGCTCCGAGACGCTCCTGGGCTGCGCGCGCTTTTGGGCTGCGCCACCGACAGAGACATCTGGAAGCCGGAGCTAGTGGAAGACTCTGCCTCACCTGCCTCCTTGAAGGAAACACGGGGAAGCCAGGACTGGCCGTC…	MTPRSSRRVWAAYTEGKKKPSFLGKCRKPASGRSLRSPQGGALAAQRARFPAGEPRNGGAGGGDSEDPRLGFPAWIRSAWGFDPHPGAAPRRSWAARAFGLRHRQRHLEAGASGRLCLTCLLEGNTGKPGLAVTLVTN	0.000798722
rs376376833	19	48279762	C	T	+	ENSG00000178150.10	ZNF114	ENST00000315849.5	-38	ATGGGGAAGCCAGGACTGGCCGTCACGTTGGTGACAAAT	MGKPGLAVTLVTN	0.000199681
rs554898431	19	49325181	C	T	-	ENSG00000063127.15	SLC6A16	ENST00000335875.8	-198	ATGTCGCCCAAACCGATCTGTCGACGCCTGAAGGGGCCTGAGGAGATTGCTAGGCTTCTCAGCTGGGGCTTCTTCACCCTCATTTTTGTCCGACTGGCTGGACTGAAGAACCTGGCAGAAGCCTTGGGGCTAGGGTCTCCTCAGGAAGATGAACCCTCCCTTGCAGAAGCGGGAGCTGCCCCAGAGAGTCTGTGTGAG	MSPKPICRRLKGPEEIARLLSWGFFTLIFVRLAGLKNLAEALGLGSPQEDEPSLAEAGAAPESLCE	0.000199681
rs140823878	19	49528029	G	A	+	ENSG00000142552.8	RCN3	ENST00000270645.8	-36	ATGGAGAGCGGAGCGAAGCTGGATAACAGGGGACCG	MESGAKLDNRGP	0.00459265
rs529450615	19	49664499	C	T	-	ENSG00000126456.16	IRF3	ENST00000593922.5	-330	ATGGGGCGCAAGCAGGGTTGGAGCTGCAGGGTTACGGGAATAAAACCGGGAAAGCCGGCCTGGGCCGAGGCCACTGGTGCATATGTTCCCGGGAGGGATAAGCCAGACCTGCCAACCTGGAAGAGGAATTTCCGCTCTGCCCTCAACCGCAAAGAAGGGTTGCGTTTAGCAGAGGACCGGAGCAAGGACCCTCACGACCCACATAAAATCTACGAGTTTGTGAACTCAGGAGTTGGGGACTTTTCCCAGCCAGACACCTCTCCGGACACCAATGGTGGAGGCAGTACTTCTGATACCCAGGAAGACATTCTGGATGAGTTACTGGGTAAC	MGRKQGWSCRVTGIKPGKPAWAEATGAYVPGRDKPDLPTWKRNFRSALNRKEGLRLAEDRSKDPHDPHKIYEFVNSGVGDFSQPDTSPDTNGGGSTSDTQEDILDELLGN	0.000199681
rs574222760	19	49876719	T	C	-	ENSG00000204673.10	AKT1S1	ENST00000391835.1	-64	ATGAGGGAGGCGGAGTGTGCGGAGAGGAGGCGGGGCAACTGCGCGGACGTGACGCAAGGCGCCGCC	MREAECAERRRGNCADVTQGAA	0.000199681
rs201745122	19	50637419	G	A	-	ENSG00000213023.11	SYT3	ENST00000338916.8	-8	ATGGCCACC	MAT	0.000199681
rs562036953	19	52169662	G	A	-	ENSG00000196267.12	ZNF836	ENST00000597065.1	-95	ATGCCAGGCCTACGAGATTTGACTTGTAAAGAATTAATTATATTGACTGAGAGAGAAGCCCAGAAGAGGAAGAAGAGGAAAGAAAAGGAGTCAGGG	MPGLRDLTCKELIILTEREAQKRKKRKEKESG	0.000199681
rs146326376	19	52854329	G	T	-	ENSG00000204604.11	ZNF468	ENST00000243639.8	-57	ATGTTGGTACGTGAGAAAGAAACCCAGAAGAGGAAGAGGAAAGCAAAGGAGTCAGGG	MLVREKETQKRKRKAKESG	0.000199681
rs1981829	19	54463591	T	A	-	ENSG00000275183.1	LENG9	ENST00000611161.1	-65	ATGGGGAGCCGCCCTCCGTGCGGGGCGACCTCGTCTGCGCGGCGGGCGTGCCAGTTCCCCGCACCC	MGSRPPCGATSSARRACQFPAP	0.40635
rs577416038	19	54593771	C	T	+	ENSG00000104974.11	LILRA1	ENST00000251372.7	-59	ATGACTGCCATGCACCGAGGGCTCATCCATCCGCAGAGCAGGGCAGTGGGAGGAGACGCT	MTAMHRGLIHPQSRAVGGDA	0.000399361
rs546718350	19	54630623	C	T	+	ENSG00000104972.15	LILRB1	ENST00000324602.11	-59	ATGACTGCCATGCACCGAGGGCTCATCCATCCACAGAGCAGGGCAGTGGGAGGAGACGCC	MTAMHRGLIHPQSRAVGGDA	0.000199681
rs560469957	19	55228821	G	A	-	ENSG00000180089.5	TMEM86B	ENST00000327042.4	-80	ATGTGTAACCATGAGCCCTCCCCTCCACCCCCTGAAGCCACTCGCTCCCAGATTAGGTCGCTCTGGGGCTATCAGGCCAGC	MCNHEPSPPPPEATRSQIRSLWGYQAS	0.000199681
rs532422118	19	55228836	G	A	-	ENSG00000180089.5	TMEM86B	ENST00000327042.4	-95	ATGCTCCTTGGGTTAACGTGTAACCATGAGCCCTCCCCTCCACCCCCTGAAGCCACTCGCTCCCAGATTAGGTCGCTCTGGGGCTATCAGGCCAGC	MLLGLTCNHEPSPPPPEATRSQIRSLWGYQAS	0.000399361
rs183439083	19	56601544	G	A	+	ENSG00000197951.9	ZNF71	ENST00000599599.6	-15	ATGGGCAGCAGAGGG	MGSRG	0.000199681
rs576297447	19	57280791	C	G	+	ENSG00000197714.9	ZNF460	ENST00000360338.4	-16	ATGCGCGGCATTCCCGGG	MRGIPG	0.000199681
rs201484651	19	58353481	G	A	-	ENSG00000121410.11	A1BG	ENST00000263100.7	-44	ATGCTCACCCCAGACACTCACTGCACCGGAGTGAGCGCGACCATC	MLTPDTHCTGVSATI	0.000199681
rs182955545	20	349320	C	T	+	ENSG00000125841.13	NRSN2	ENST00000382285.7	-50	ATGACTCCAGTCCAAGTGGTCAGGCTCCAGAGCCCACAGTCCCAGGGGTCC	MTPVQVVRLQSPQSQGS	0.000199681
rs576509634	20	1228432	A	G	+	ENSG00000244588.5	RAD21L1	ENST00000402452.5	-22	ATGCAAGTAAGGAACACAGGCAAC	MQVRNTGN	0.000199681
rs552484151	20	2840237	C	T	-	ENSG00000132635.17	PCED1A	ENST00000360652.7	-48	ATGAACACCGCGGAGCCCCGGGACTTGCCTGTCGTTGCTGGTGGCGGC	MNTAEPRDLPVVAGGG	0.00219649
rs202041156	20	24543075	C	T	+	ENSG00000101463.6	SYNDIG1	ENST00000376862.4	-23	ATGCCCAGCCAGGGAGAGAGTACC	MPSQGEST	0.000199681
rs189102189	20	25686438	C	T	-	ENSG00000130684.14	ZNF337	ENST00000252979.6	-21	ATGGAGAGCAGGAAGACAGTC	MESRKTV	0.000399361
rs143463992	20	31819567	C	T	+	ENSG00000101306.10	MYLK2	ENST00000375985.4	-14	ATGCCTCCCTACCTC	MPPYL	0.000399361
rs566423483	20	33161839	C	A	+	ENSG00000131050.11	BPIFA2	ENST00000253362.6	-75	ATGCGAGGCCAGAGAGGAGGCTTTGGGAATTGTCCAGCAGAAACAGAGAAGTCTGAGGTGGTGTCAAGACAAAAG	MRGQRGGFGNCPAETEKSEVVSRQK	0.000199681
rs548693050	20	33161896	G	A	+	ENSG00000131050.11	BPIFA2	ENST00000253362.6	-18	ATGGTGTCAAGACAAAAG	MVSRQK	0.000199681
rs537875584	20	35292313	C	T	-	ENSG00000125998.8	FAM83C	ENST00000374408.4	-9	ATGGCAGGC	MAG	0.000199681
rs193165169	20	43559111	G	A	+	ENSG00000101049.15	SGK2	ENST00000373092.8	-72	ATGCATGGGGCTGCTCCCCAGGACCTGAGCAGGAACCTGGAGTTTTCAGAGCTGCCTGATCATTGCTACAGA	MHGAAPQDLSRNLEFSELPDHCYR	0.000399361
rs568730599	20	44401358	G	A	+	ENSG00000101076.16	HNF4A	ENST00000316099.8	-15	ATGGAGGCAGGGAGA	MEAGR	0.000199681
rs562201600	20	44966497	C	A	+	ENSG00000101109.12	STK4	ENST00000499879.6	-72	ATGCGGGGCGGGCTCAGGAGGTCCGCGGGAGGATGGAGCAGTGAGCGGGTCTGGGCGGCTGCTGGCAGCGCC	MRGGLRRSAGGWSSERVWAAAGSA	0.000399361
rs139716062	20	47757365	T	A	-	ENSG00000196562.14	SULF2	ENST00000359930.8	-2	ATG	M	0.000798722
rs534706110	20	57524266	T	C	-	ENSG00000124092.12	CTCFL	ENST00000432255.6	-61	ATGCCACCCCCTTCTCCCCCCTATGGAAACCGCTTGCTTATTTTTCAAACAGGCCAAGTCATT	MPPPSPPYGNRLLIFQTGQVI	0.000199681
rs557763159	20	58150915	C	T	+	ENSG00000124237.5	C20orf85	ENST00000371168.3	-50	ATGCTGAGCCCAGGGCCAGAGCTTGCGGGGCGCACAGAGCCCCCAGGCCTC	MLSPGPELAGRTEPPGL	0.00119808
rs539820908	20	62367265	G	A	-	ENSG00000130702.15	LAMA5	ENST00000252999.7	-20	ATGCGGCCCGGAGCCGGGAAG	MRPGAGK	0.000199681
rs555227161	20	63567730	C	A	-	ENSG00000130589.16	HELZ2	ENST00000427522.6	-80	ATGGCTGTGCTCAGGGGCAGCTCGGCTGGGCACACAGTAGGTGCTTTAGCGGACAGCACTGAGGCCCCCAGCAAGAAGCCC	MAVLRGSSAGHTVGALADSTEAPSKKP	0.000199681
rs199882302	20	64106845	G	A	-	ENSG00000125522.3	NPBWR2	ENST00000369768.1	-14	ATGGTCCCAGCTACA	MVPAT	0.000199681
rs529449272	21	25607492	G	A	-	ENSG00000154719.13	MRPL39	ENST00000307301.11	-17	ATGGTTCTCACCGCTGCT	MVLTAA	0.000199681
rs534029045	21	30620634	C	A	+	ENSG00000206105.2	KRTAP20-4	ENST00000382828.2	-24	ATGAAACATCCACTTCTGAACACC	MKHPLLNT	0.00239617
rs75471538	21	32585434	G	T	-	ENSG00000242220.7	TCP10L	ENST00000300258.8	-15	ATGTTGGGGACCAGG	MLGTR	0.000199681
rs569267285	21	32585438	C	T	-	ENSG00000242220.7	TCP10L	ENST00000472557.5	-132	ATGACTGTTGGGGACCAGCCATTACAGCAGCAGATCATCAGACTCCACCAAGAGCTTGGGAGACAGAAGTCTCTGTGGGCTGATGTTCATGGAAAACTCCGGAGTCATATAGATGCTTTGAGGGAGCAGAAC	MTVGDQPLQQQIIRLHQELGRQKSLWADVHGKLRSHIDALREQN	0.000199681
rs375534781	21	33325014	G	A	+	ENSG00000142166.13	IFNAR1	ENST00000270139.8	-42	ATGCGCGAACATGTAACTGGTGGGATCTGCGGCGGCTCCCAG	MREHVTGGICGGSQ	0.000399361
rs536517634	21	34379487	G	A	+	ENSG00000205670.11	SMIM11A	ENST00000399292.7	-18	ATGAATTCACAGTCTACC	MNSQST	0.000199681
rs530792686	21	34459539	G	C	-	ENSG00000180509.12	KCNE1	ENST00000432085.5	-172	ATGTCAGACCCGGGAAAAATCCCTCTGCTTTCTCTGGCCAGTTTCACACAATCATCAGGTGAGCCGAGGATCCATTGGAGGAAGGCATTATCTGTATCCAGAGGAAATAGCCAAGGATATTCAGAGGTGTGCCTGGGAAGTTTGAGCTGCAGCAGTGGAACCTTAATGCCCAGG	MSDPGKIPLLSLASFTQSSGEPRIHWRKALSVSRGNSQGYSEVCLGSLSCSSGTLMPR	0.000399361
rs372942583	21	42201625	G	A	+	ENSG00000160179.18	ABCG1	ENST00000398457.6	-51	ATGCTCAGCAGACATCAGGGATCACCGACTCTGTGCCAGGAGCTGTTCTTG	MLSRHQGSPTLCQELFL	0.000199681
rs377532101	21	42396078	G	A	-	ENSG00000160183.15	TMPRSS3	ENST00000291532.8	-188	ATGGCTCGGGTACTTTCGTTCTTAATTAGGTCATGCCCGTGTGAGCCAGGAAAGGGCTGTGTTTATGGGAAGCCAGTAACACTGTGGCCTACTATCTCTTCCGTGGTGCCATCTACATTTTTGGGACTCGGGAATTATGAGGTAGAGGTGGAGGCGGAGCCGGATGTCAGAGGTCCTGAAATAGTCACC	MARVLSFLIRSCPCEPGKGCVYGKPVTLWPTISSVVPSTFLGLGNYEVEVEAEPDVRGPEIVT	0.000199681
rs540698614	21	44911416	G	A	-	ENSG00000160255.18	ITGB2	ENST00000397857.5	-44	ATGGAGGACCTGGGGCACACTGGGGCAGAGTGCACACACCGGGAC	MEDLGHTGAECTHRD	0.000399361
rs535758945	21	44920895	C	T	-	ENSG00000160255.18	ITGB2	ENST00000302347.10	-78	ATGACCCAGGGCAGACTGGTAGCAAAGCCCCCACGCCCAGCCAGGAGCACCGCCGAGGACTCCAGCACACCGAGGGAC	MTQGRLVAKPPRPARSTAEDSSTPRD	0.000199681
rs571509262	21	45277381	G	A	-	ENSG00000186866.16	POFUT2	ENST00000615172.4	-161	ATGGCAGGGGCTGGCAGAGCCGGCAGGGGTGGGCGGCTTGCCCTGCGTTGGCTTCATGCAGGAGACCCTCCAAGAGCCTCCACCGTGGATGGCGCTGCTTCTCAGGCGACCGTGGATGACGTGTCTGAGGGGCTTGTTCCAGCTGCGGGGACCCGTCGCAGC	MAGAGRAGRGGRLALRWLHAGDPPRASTVDGAASQATVDDVSEGLVPAAGTRRS	0.000399361
rs573139370	21	46605055	G	A	-	ENSG00000160307.10	S100B	ENST00000291700.9	-44	ATGCCTGCAGCAAGGAGACCAGGAAGGGGTGAGACAAGGAAGAGG	MPAARRPGRGETRKR	0.000599042
rs550357097	22	17638684	A	G	+	ENSG00000099968.17	BCL2L13	ENST00000611738.4	-10	ATGCCGTTCCGG	MPFR	0.000199681
rs16986631	22	20858797	G	T	-	ENSG00000241973.10	PI4KA	ENST00000255882.10	-72	ATGCGCCCTGAGGTCGGGCGCTCGCGGGCCAGGAGCGGGGAGCCGGCGGGCAGCGCCGCGGCTCGTGAGGTG	MRPEVGRSRARSGEPAGSAAAREV	0.00259585
rs571006470	22	21710866	G	A	-	ENSG00000100027.15	YPEL1	ENST00000339468.8	-122	ATGCCCTCCTGGACAACGACGGCTCTTGCGTGCATTTTCCAGTGTTGCTTTTGTCAGAGAGGCCAGCAGAGCCACGGTTCTTCCAGAACCAGCCCTGAGCTGAGTGAGGAGTGCCCAGGAGAG	MPSWTTTALACIFQCCFCQRGQQSHGSSRTSPELSEECPGE	0.000199681
rs539182625	22	22244704	C	T	+	ENSG00000169575.4	VPREB1	ENST00000403807.3	-110	ATGGGGTGTGCCACGGCCCCACCTCTCAGAGCAGGGAGGAGGATGCTGGGCCAGCCCTTGGGGACCCCAGGCACCGTGGCCACAGGAGTCAGAGCTCTGCATGTCTGCACC	MGCATAPPLRAGRRMLGQPLGTPGTVATGVRALHVCT	0.000399361
rs552279443	22	22244716	C	T	+	ENSG00000169575.4	VPREB1	ENST00000403807.3	-98	ATGGCCCCACCTCTCAGAGCAGGGAGGAGGATGCTGGGCCAGCCCTTGGGGACCCCAGGCACCGTGGCCACAGGAGTCAGAGCTCTGCATGTCTGCACC	MAPPLRAGRRMLGQPLGTPGTVATGVRALHVCT	0.000199681
rs144919455	22	23690916	G	A	+	ENSG00000159496.14	RGL4	ENST00000401461.5	-261	ATGCCACACTTTTTGGAACTACTGGTTAGAAGCACCATCACCTCCATTTTGTTCAACTGGCCCCCCGAAAACACTTCAGTTTACTATCAGCCCCCGCAACGGTCATCTTTCCGGATAAAGCTGGCCTTCAGGAACCTCTCCTGGCCTGGACTGGGCTTGGAGGACCATCAGGAAATTGTCCTAGGCCAGTTGGTGCTTCCGGAGCCCAACGAGGCCAAGCCAGATGATCCTGCTCCACGTCCTGGGCAACACGCATTAACA	MPHFLELLVRSTITSILFNWPPENTSVYYQPPQRSSFRIKLAFRNLSWPGLGLEDHQEIVLGQLVLPEPNEAKPDDPAPRPGQHALT	0.000199681
rs185729044	22	25070234	G	A	+	ENSG00000197077.13	KIAA1671	ENST00000401395.1	-132	ATGAGCCGGCTTCTGAATGATTTATGCCGCCTTGAACTTGACTCCAGCGTGACAGGAGTGAGAAGAGCCGCTCCCGCTAGAGGAAAGCTGGAAACCGTACTGTGCTCACCACATAACCTCTGGGTGCTGGAA	MSRLLNDLCRLELDSSVTGVRRAAPARGKLETVLCSPHNLWVLE	0.000399361
rs189137022	22	25070282	G	A	+	ENSG00000197077.13	KIAA1671	ENST00000401395.1	-84	ATGACAGGAGTGAGAAGAGCCGCTCCCGCTAGAGGAAAGCTGGAAACCGTACTGTGCTCACCACATAACCTCTGGGTGCTGGAA	MTGVRRAAPARGKLETVLCSPHNLWVLE	0.00119808
rs185231812	22	26433605	C	T	+	ENSG00000128203.7	ASPHD2	ENST00000215906.6	-11	ATGCTAATCTGC	MLIC	0.000399361
rs559088145	22	26433612	C	G	+	ENSG00000128203.7	ASPHD2	ENST00000215906.6	-4	ATGTGC	MC	0.000199681
rs559042777	22	30425763	C	A	+	ENSG00000242114.6	MTFP1	ENST00000629597.2	-117	ATGTCCTTCGGCGCGGGACTTTCGGCGGGTCCCGGCCGGGCAGACCCAAGTGCCGGCGGCGGAGACTGCAGTGGAGCCAGTACCGGCTGTAGTGGCCGGGGCCGTGGCGGGAGAGTC	MSFGAGLSAGPGRADPSAGGGDCSGASTGCSGRGRGGRV	0.000599042
rs575948076	22	37007477	G	A	-	ENSG00000185264.12	TEX33	ENST00000405091.6	-44	ATGTCAGGACTAAGCTTGGAATTGCCTGTCCCACAGCAAGAGGCT	MSGLSLELPVPQQEA	0.000199681
rs543386971	22	37007484	C	T	-	ENSG00000185264.12	TEX33	ENST00000405091.6	-51	ATGGGCACGTCAGGACTAAGCTTGGAATTGCCTGTCCCACAGCAAGAGGCT	MGTSGLSLELPVPQQEA	0.000199681
rs199935726	22	37486214	A	C	-	ENSG00000100060.17	MFNG	ENST00000356998.7	-37	ATGTGGGGGCTGAGCTGTCTGGGGTCCCAGGGCCAACCA	MWGLSCLGSQGQP	0.000199681
rs540292713	22	37849308	A	G	+	ENSG00000100129.18	EIF3L	ENST00000412331.6	-13	ATGTGGCTGTCTCAG	MWLSQ	0.000199681
rs533876307	22	39040889	C	A	+	ENSG00000128394.17	APOBEC3F	ENST00000308521.10	-72	ATGGAGCCTGGAGCAGAAAGTGAAACCCTGGTGCTCCAGACAAAGATCTTAGTCGGGACTAGCCGGCCAAGG	MEPGAESETLVLQTKILVGTSRPR	0.000199681
rs560389412	22	40346551	G	T	+	ENSG00000239900.12	ADSL	ENST00000216194.11	-8	ATGGTTGGG	MVG	0.000199681
rs550795688	22	41561116	C	T	+	ENSG00000172346.15	CSDC2	ENST00000306149.12	-191	ATGAGCCAGAGAGAGACAGAGCGCGGACGCCGCAGGAGGCAGTGCCTGGACCCCAGCTGCCCAGGAGAGACGGAGCCCGTGGCTGGTGAGGCCGCAGAGCAGGGCCAGGCCGGGCCCTGCCCGCAAGGACGACCAAACCCCTCACCGGCCCCTGGGCCCCAGAGCCCACCAGGCTCTCCTGCTGGCCCCACC	MSQRETERGRRRRQCLDPSCPGETEPVAGEAAEQGQAGPCPQGRPNPSPAPGPQSPPGSPAGPT	0.000199681
rs545125782	22	41571852	G	A	+	ENSG00000172346.15	CSDC2	ENST00000306149.12	-114	ATGGCTGGTGAGGCCGCAGAGCAGGGCCAGGCCGGGCCCTGCCCGCAAGGACGACCAAACCCCTCACCGGCCCCTGGGCCCCAGAGCCCACCAGGCTCTCCTGCTGGCCCCACC	MAGEAAEQGQAGPCPQGRPNPSPAPGPQSPPGSPAGPT	0.000199681
rs375310605	22	41940209	G	A	-	ENSG00000100162.15	CENPM	ENST00000472374.6	-35	ATGGAGATACCTCGTGGAAGGAGGAACAGCAAGTGC	MEIPRGRRNSKC	0.000199681
rs187032668	22	45972662	G	A	-	ENSG00000188064.10	WNT7B	ENST00000409496.7	-425	ATGCTCCGGTCAGCCTCCCCTTTAAAAAAACCCGCCGGGGGAGGAGGCGGATGTAGGGGCGGCCCGTCCAATGGCAGCTGCGCGCCTCGGGAGACTTGGAGAAGTGAGCCAGAGCGAGCGACAGAGCCGGTTCGCACCGACAGACGGACGGAGGTCCAGACCGCAGCCAAGGCGCGCCCGCTGCCCCCGGCCGGGTCCCCGCCCCGCACTCCAGCCCCAGCTCCCGCCGCTGCCCCAGACCCAGCGCCATGCGCGGCCCTAGCGGCGGGGCACGGGCGACAACTGCGCCCGGGCCCACGAGACCCGGCCCCTAGCGCCCAGCGCCGCCGCCCTGCATCGGGGAGCTCCGCGGGGACCCCGGCCTCAGCTGGCCCAGGCGCCCGGCCCGCGGAGCCTGTT…	MLRSASPLKKPAGGGGGCRGGPSNGSCAPRETWRSEPERATEPVRTDRRTEVQTAAKARPLPPAGSPPRTPAPAPAAAPDPAPCAALAAGHGRQLRPGPRDPAPSAQRRRPASGSSAGTPASAGPGARPAEPVQPRQARRPT	0.000399361
rs182170807	22	50149535	G	A	+	ENSG00000073146.16	MOV10L1	ENST00000354853.2	-159	ATGGCTTTGCCAGTGTGTCAGAGGCATCAATTGCTAAAACAATTCGGCAGAAATTACCATTTAGAACATCTTTGCTCTAGAGTTGGGCACTTCACTCACGTGTTTGTGGACGAGGCTGGGCAGGCAAGTGAGCCGGAATGCCTCATTCCTCTGGGGCTG	MALPVCQRHQLLKQFGRNYHLEHLCSRVGHFTHVFVDEAGQASEPECLIPLGL	0.000199681
rs373805046	22	50481709	G	A	+	ENSG00000128165.9	ADM2	ENST00000395737.2	-66	ATGCCCAGCTTGCCACGCCCACGCCCGGCGCCCCGACCGCGGAGGACTCCCCGAGCCCCGCCCGCC	MPSLPRPRPAPRPRRTPRAPPA	0.00479233
rs200878713	X	28789324	C	T	+	ENSG00000169306.9	IL1RAPL1	ENST00000378993.5	-20	ATGGCCTTTAAGAGCTGGAAG	MAFKSWK	0.0010596
rs139960681	X	41341479	C	G	+	ENSG00000215301.10	DDX3X	ENST00000642424.1	-412	ATGAAAGGTTTCTACGATAAAGACAGTTCAGGGTGGAGTTCTAGCAAAGATAAGGATGCGTATAGCAGTTTTGGATCTCGTAGTGATTCAAGAGGGAAGTCTAGCTTCTTCAGTGATCGTGGAAGTGGATCAAGGGGAAGGTTTGATGATCGTGGACGGAGTGATTACGATGGCATTGGCAGCCGTGGTGACAGAAGTGGCTTTGGCAAATTTGAACGTGGTGGAAACAGTCGCTGGTGTGACAAATCAGATGAAGATGATTGGTCAAAACCACTCCCACCAAGTGAACGCTTGGAACAGGAACTCTTTTCTGGAGGCAACACTGGGATTAATTTTGAGAAATACGATGACATTCCAGTTGAGGCAACAGGCAACAACTGTCCTCCACATATTGAAAGT…	MKGFYDKDSSGWSSSKDKDAYSSFGSRSDSRGKSSFFSDRGSGSRGRFDDRGRSDYDGIGSRGDRSGFGKFERGGNSRWCDKSDEDDWSKPLPPSERLEQELFSGGNTGINFEKYDDIPVEATGNNCPPHIESFSDVE	0.0010596
rs373283389	X	49925278	G	A	+	ENSG00000171365.17	CLCN5	ENST00000376088.7	-21	ATGGGTGAAGATAGGATCAAG	MGEDRIK	0.000264901
rs12843680	X	91434724	C	G	+	ENSG00000174740.8	PABPC5	ENST00000373105.1	-202	ATGGGTCTGCGCTGGGACCGCCCGCCGCGCATCTGCCCTTCTTCGCTGACTCCGCCCCGCATCTGGCCAGACCCGCCTCGCGTCAGAGCTGACCCACTCACTGCGCGTTTGCCAGTCAGTCTCTCCGGACCTGCCTCGAGCCTCAGGCTGCTGAAATCACCGCGCCTCACTCGCCTGGCCGCTGCCAATAGAGCCATCTGGCAC	MGLRWDRPPRICPSSLTPPRIWPDPPRVRADPLTARLPVSLSGPASSLRLLKSPRLTRLAAANRAIWH	0.0712583
rs200222913	X	132127858	G	A	-	ENSG00000165694.9	FRMD7	ENST00000298542.8	-14	ATGGCCTCGCTGAGA	MASLR	0.000264901
rs149684470	X	153320684	T	C	-	ENSG00000225110.2	PNMA6F	ENST00000436629.2	-10	ATGGCTCTGGCG	MALA	0.0111258
