# Supplementary material for: Novel start codons introduce novel coding sequences in the human genomes
Source: Sci Rep. 2023 May 19;13:8141. doi: 10.1038/s41598-023-34770-z (PMC10198996; doi:10.1038/s41598-023-34770-z)
Supplement: Supplementary file 1 — Supplementary Information 1. [file 41598_2023_34770_MOESM1_ESM.zip › Supplementary/Supplementary-Table-4.csv]

Supplementary Table 4. Start-gain SNVs associated with phenotypes or diseases.
CHR	POS	RSID	#AlleleID	Type	Name	GeneID	GeneSymbol	HGNC_ID	ClinicalSignificance	ClinSigSimple	LastEvaluated	RS# (dbSNP)	nsv/esv (dbVar)	RCVaccession	PhenotypeIDS	PhenotypeList	Origin	OriginSimple	Assembly	ChromosomeAccession	Chromosome	Start	Stop	ReferenceAllele	AlternateAllele	Cytogenetic	ReviewStatus	NumberSubmitters	Guidelines	TestedInGTR	OtherIDs	SubmitterCategories	VariationID
2	47403080	rs553751848	232492	single nucleotide variant	NM_000251.2(MSH2):c.-112G>A	4436	MSH2	HGNC:7325	Uncertain significance	0	26-Oct-18	553751848	-	RCV000221038	MedGen:C0027672,Orphanet:ORPHA140162,SNOMED CT:699346009	Hereditary cancer-predisposing syndrome	germline	germline	GRCh38	NC_000002.12	2	47403080	47403080	G	A	2p21	criteria provided, single submitter	1	ACMG2013,ACMG2016	N	-	2	234153
2	69437352	rs114846829	142221	single nucleotide variant	NM_001002755.3(NFU1):c.62+9C>T	27247	NFU1	HGNC:16287	Benign/Likely benign	0	27-Feb-19	114846829	-	RCV000387986;RCV000676268;RCV000127200	MedGen:C3502075,Orphanet:ORPHA289573;MedGen:CN517202;MedGen:CN169374	Multiple mitochondrial dysfunctions syndrome;not provided;not specified	germline;unknown	germline	GRCh38	NC_000002.12	2	69437352	69437352	G	A	2p13.3	criteria provided, multiple submitters, no conflicts	4		N	-	2	138518
5	137867932	rs186433387	295481	single nucleotide variant	NM_006790.2(MYOT):c.-233C>A	9499	MYOT	HGNC:12399	Likely benign	0	14-Jun-16	186433387	-	RCV000330569;RCV000387511;RCV000273190	MedGen:CN239426;MedGen:CN239446;MedGen:C1866785,OMIM:182920,Orphanet:ORPHA268129	Limb-Girdle Muscular Dystrophy, Dominant;Myofibrillar Myopathy, Dominant;Spheroid body myopathy	germline	germline	GRCh38	NC_000005.10	5	137867932	137867932	C	A	5q31.2	criteria provided, single submitter	1		N	-	2	351019
5	140647719	rs778594	297438	single nucleotide variant	NM_002488.4(NDUFA2):c.-136A>G	4695	NDUFA2	HGNC:7685	Likely benign	0	14-Jun-16	778594	-	RCV000333463	MedGen:C2936907	Mitochondrial complex I deficiency	germline	germline	GRCh38	NC_000005.10	5	140647719	140647719	T	C	5q31.3	criteria provided, single submitter	1		N	-	2	351231
5	177409535	rs369991760	303445	single nucleotide variant	NM_000505.3(F12):c.-8C>T	2161	F12	HGNC:3530	Likely benign	0	14-Jun-16	369991760	-	RCV000287899;RCV000384518	Human Phenotype Ontology:HP:0004841,MedGen:C0015526,OMIM:234000,Orphanet:ORPHA330,SNOMED CT:46981006;MedGen:CN239191	Factor XII deficiency disease;Hereditary Angioedema	germline	germline	GRCh38	NC_000005.10	5	177409535	177409535	G	A	5q35.3	criteria provided, single submitter	1		N	-	2	353005
7	4775713	rs142983676	303075	single nucleotide variant	NM_014855.3(AP5Z1):c.-3G>A	9907	AP5Z1	HGNC:22197	Uncertain significance	0	14-Jun-16	142983676	-	RCV000291097	MedGen:CN239433	Spastic Paraplegia, Recessive	germline	germline	GRCh38	NC_000007.14	7	4775713	4775713	G	A	7p22.1	criteria provided, single submitter	1		N	-	2	360304
7	74028150	rs41410045	209906	single nucleotide variant	NM_001278918.1(ELN):c.-38C>T	2006	ELN	HGNC:3327	Benign	0	14-Jun-16	41410045	-	RCV000406190;RCV000300581	MedGen:C0268350,Orphanet:ORPHA90348,SNOMED CT:111388003;Human Phenotype Ontology:HP:0004381,MedGen:C0003499,OMIM:185500,Orphanet:ORPHA3193,SNOMED CT:268185002	Cutis laxa, autosomal dominant;Supravalvar aortic stenosis	germline	germline	GRCh38	NC_000007.14	7	74028150	74028150	C	T	7q11.23	criteria provided, single submitter	1		N	-	2	213168
9	100099312	rs533889420	315757	single nucleotide variant	NM_014425.5(INVS):c.-129C>A	27130	INVS	HGNC:17870	Uncertain significance	0	14-Jun-16	533889420	-	RCV000301715	Human Phenotype Ontology:HP:0000090,MedGen:C0687120,Orphanet:ORPHA655,SNOMED CT:204958008	Nephronophthisis	germline	germline	GRCh38	NC_000009.12	9	100099312	100099312	C	A	9q31.1	criteria provided, single submitter	1		N	-	2	364219
17	44899824	rs2277616	344777	single nucleotide variant	NM_213607.3(CCDC103):c.-45G>A	388389	CCDC103	HGNC:32700	Likely benign	0	14-Jun-16	2277616	-	RCV000279191	Human Phenotype Ontology:HP:0012265,MedGen:C0008780,Orphanet:ORPHA244	Primary ciliary dyskinesia	germline	germline	GRCh38	NC_000017.11	17	44899824	44899824	G	A	17q21.31	criteria provided, single submitter	1		N	-	2	323580
20	44401358	rs568730599	350985	single nucleotide variant	NM_175914.4(HNF4A):c.50-4700G>A	3172	HNF4A	HGNC:5024	Uncertain significance	0	14-Jun-16	568730599	-	RCV000304160;RCV000265360	MedGen:CN239341;Human Phenotype Ontology:HP:0004904,MedGen:C0342276,OMIM:606391,Orphanet:ORPHA552,SNOMED CT:28453007	Hyperinsulinism, Dominant;Maturity onset diabetes mellitus in young	germline	germline	GRCh38	NC_000020.11	20	44401358	44401358	G	A	20q13.12	criteria provided, single submitter	1		N	-	2	338424
X	28789324	rs200878713	352826	single nucleotide variant	NM_014271.4(IL1RAPL1):c.-20C>T	11141	IL1RAPL1	HGNC:5996	Likely benign	0	14-Jun-16	200878713	-	RCV000328466	MedGen:C3501611,Orphanet:ORPHA777	Non-syndromic X-linked intellectual disability	germline	germline	GRCh38	NC_000023.11	X	28789324	28789324	C	T	Xp21.3	criteria provided, single submitter	1		N	-	2	368187
X	132127858	rs200222913	338878	single nucleotide variant	NM_194277.2(FRMD7):c.-14C>T	90167	FRMD7	HGNC:8079	Uncertain significance	0	14-Jun-16	200222913	-	RCV000285943	MedGen:C2673809	Infantile Nystagmus	germline	germline	GRCh38	NC_000023.11	X	132127858	132127858	G	A	Xq26.2	criteria provided, single submitter	1		N	-	2	367913
