# Supplementary material for: Novel start codons introduce novel coding sequences in the human genomes
Source: Sci Rep. 2023 May 19;13:8141. doi: 10.1038/s41598-023-34770-z (PMC10198996; doi:10.1038/s41598-023-34770-z)
Supplement: Supplementary file 1 — Supplementary Information 1. [file 41598_2023_34770_MOESM1_ESM.zip › Supplementary/Supplementary-Table-5.csv]

Supplementary Table 5. Human-specific start codons.
CHR	human.POS	human.ALLELE	chimpanzee.CHR	chimpanzee.POS	chimpanzee.ALLELE	human.GENE_ID	human.GENE_NAME	human.TRANSCRIPT_ID	human.STRAND	human.SEQ	chimpanzee.SEQ	gorilla.SEQ	orangutan.SEQ	Novel_CDS_length
1	77779656	A	1	76753041	C	ENSG00000180488.15	MIGA1	ENST00000645756.1	+	ATG	CTG	CTG	CCG	96
1	171652610	A	1	146692182	G	ENSG00000034971.17	MYOC	ENST00000037502.11	-	ATG	ACG	ACG	CCG	42
2	25313984	T	2A	25283063	G	ENSG00000119772.16	DNMT3A	ENST00000264709.7	-	ATG	CTG	CTG	CTG	9
2	126656264	A	2B	13080450	C	ENSG00000136732.16	GYPC	ENST00000409836.3	+	ATG	CTG	CTG	CCG	27
2	206766696	G	2B	93358211	A	ENSG00000118246.14	FASTKD2	ENST00000236980.10	+	ATG	ATA	ATA	ATA	48
3	15601851	A	3	15796402	G	ENSG00000169814.13	BTD	ENST00000643237.1	+	ATG	GTG	GTG	GTG	48
3	113019646	A	3	111239983	T	ENSG00000163608.15	NEPRO	ENST00000383675.6	-	ATG	AAG	AAG	AAG	3
4	44651623	A	4	44012783	G	ENSG00000177752.14	YIPF7	ENST00000332990.5	-	ATG	ACG	ACG	ACG	72
4	163473732	C	4	161452826	G	ENSG00000151005.4	TKTL2	ENST00000280605.4	-	ATG	ATC	ATC	ATC	3
5	134874428	A	5	113075559	G	ENSG00000113621.14	TXNDC15	ENST00000358387.8	+	ATG	GTG	GTG	GTG	36
5	157460136	T	5	135599572	C	ENSG00000172548.14	NIPAL4	ENST00000435489.6	+	ATG	ACG	ACG	ACG	186
6	4135560	T	6	3996932	G	ENSG00000198721.12	ECI2	ENST00000380118.7	-	ATG	CTG	CTG	CTG	6
9	21368009	A	9	21370422	G	ENSG00000233816.3	IFNA13	ENST00000610660.1	-	ATG	ACG	ACG	ACG	3
10	17129765	T	10	17602739	C	ENSG00000107611.15	CUBN	ENST00000377833.9	-	ATG	GTG	GTG	GTG	3
11	66593014	A	11	62551267	T	ENSG00000182791.5	CCDC87	ENST00000333861.5	-	ATG	AAG	AAG	AAG	3
11	69295355	A	11	64987656	G	ENSG00000172927.8	MYEOV	ENST00000308946.3	+	ATG	GTG	GTG	GTG	174
12	103587479	G	12	101240707	C	ENSG00000136011.15	STAB2	ENST00000388887.7	+	ATG	ATC	ATC	ATC	3
17	51154374	A	17	44395942	G	ENSG00000239672.7	NME1	ENST00000480143.5	+	ATG	GTG	GTG	GTG	75
17	58692644	A	17	51934995	G	ENSG00000108384.15	RAD51C	ENST00000583539.5	+	ATG	GTG	GTG	GTG	27
19	8308290	T	19	8528873	A	ENSG00000167775.11	CD320	ENST00000537716.6	-	ATG	TTG	TTG	TTG	15
19	21397239	T	19	21737248	C	ENSG00000196268.11	ZNF493	ENST00000599461.1	+	ATG	ACG	ACG	ACG	27
19	23395353	A	19	23131354	G	ENSG00000167232.14	ZNF91	ENST00000397082.2	-	ATG	ACG	ACG	ACT	27
20	3237677	C	20	3637290	G	ENSG00000088836.13	SLC4A11	ENST00000380056.7	-	ATG	ATC	ATC	ATC	105
20	46512102	T	20	46089465	G	ENSG00000198185.11	ZNF334	ENST00000347606.8	-	ATG	CTG	CTG	CTG	6
X	49304860	A	X	49141007	G	ENSG00000215274.5	GAGE10	ENST00000407599.3	+	ATG	GTG	GTG	GTG	63
X	153470587	T	X	148786640	C	ENSG00000213397.10	HAUS7	ENST00000370211.8	-	ATG	GTG	GTG	GTG	30
