# Supplementary material for: Novel start codons introduce novel coding sequences in the human genomes
Source: Sci Rep. 2023 May 19;13:8141. doi: 10.1038/s41598-023-34770-z (PMC10198996; doi:10.1038/s41598-023-34770-z)
Supplement: Supplementary file 1 — Supplementary Information 1. [file 41598_2023_34770_MOESM1_ESM.zip › Supplementary/Supplementary-Table-6..csv]

Supplementary Table 6. Novel coding sequences introduced by the human-specific start codons and their orthologous sequences in the chimpanzee and gorilla.
human.CHR	human.POS	human.GENE_ID	human.GENE_NAME	human.TRANSCRIPT_ID	species	sequence	number of mutations	mutations (codon_position|codon|amino_acid|type
1	77779656	ENSG00000180488.15	MIGA1	ENST00000645756.1	human	ATGTCAGACTGCTGCTCAGCGCCAGGCATCAGCTGGGAAGCTGGCGTGGGCAGGCCAGCTGTACCTGGCCTGGAGCTCCAGATTAGAAGAGGAGCC	3	1|ATG|M|nonsynonymous,15|GGC|G|nonsynonymous,19|CCA|P|synonymous,
1	77779656	ENSG00000180488.15	MIGA1	ENST00000645756.1	chimpanzee	CTGTCAGACTGCTGCTCAGCGCCAGGCATCAGCTGGGAAGCTGGCGTGGGCAGGCCGGCTGTACCTGGCCTGGAGCTCCAGATTAGAAGAGGAGCC	3	1|CTG|L|nonsynonymous,15|GGC|G|nonsynonymous,19|CCG|P|synonymous,
1	77779656	ENSG00000180488.15	MIGA1	ENST00000645756.1	gorilla	CTGTCAGACTGCTGCTCAGCGCCAGGCATCAGCTGGGAAGCTGCCGTGGGCAGGCCGGCTGTACCTGGCCTGGAGCTCCAGATTAGAAGAGGAGCC	3	1|CTG|L|nonsynonymous,15|GCC|A|nonsynonymous,19|CCG|P|synonymous,
1	171652610	ENSG00000034971.17	MYOC	ENST00000037502.11	human	ATGAGGTTCTTCTGTGCACGTTGCTGCAGCTTTGGGCCTGAG	1	1|ATG|M|nonsynonymous,
1	171652610	ENSG00000034971.17	MYOC	ENST00000037502.11	chimpanzee	ACGAGGTTCTTCTGTGCACGTTGCTGCAGCTTTGGGCCTGAG	1	1|ACG|T|nonsynonymous,
1	171652610	ENSG00000034971.17	MYOC	ENST00000037502.11	gorilla	ACGAGGTTCTTCTGTGCACGTTGCTGCAGCTTTGGGCCTGAG	1	1|ACG|T|nonsynonymous,
2	25313984	ENSG00000119772.16	DNMT3A	ENST00000264709.7	human	ATGCCCGCC	1	1|ATG|M|nonsynonymous,
2	25313984	ENSG00000119772.16	DNMT3A	ENST00000264709.7	chimpanzee	CTGCCCGCC	1	1|CTG|L|nonsynonymous,
2	25313984	ENSG00000119772.16	DNMT3A	ENST00000264709.7	gorilla	CTGCCCGCC	1	1|CTG|L|nonsynonymous,
2	126656264	ENSG00000136732.16	GYPC	ENST00000409836.3	human	ATGTGGTCGACGAGAAGCCCCAACAGC	1	1|ATG|M|nonsynonymous,
2	126656264	ENSG00000136732.16	GYPC	ENST00000409836.3	chimpanzee	CTGTGGTCGACGAGAAGCCCCAACAGC	1	1|CTG|L|nonsynonymous,
2	126656264	ENSG00000136732.16	GYPC	ENST00000409836.3	gorilla	CTGTGGTCGACGAGAAGCCCCAACAGC	1	1|CTG|L|nonsynonymous,
2	206766696	ENSG00000118246.14	FASTKD2	ENST00000236980.10	human	ATGTTGACAACTTTGAAGCCATTTGGAAGTGTTTCAGTGGAGAGCAAA	1	1|ATG|M|nonsynonymous,
2	206766696	ENSG00000118246.14	FASTKD2	ENST00000236980.10	chimpanzee	ATATTGACAACTTTGAAGCCATTTGGAAGTGTTTCAGTGGAGAGCAAA	1	1|ATA|I|nonsynonymous,
2	206766696	ENSG00000118246.14	FASTKD2	ENST00000236980.10	gorilla	ATATTGACAACTTTGAAGCCATTTGGAAGTGTTTCAGTGGAGAGCAAA	1	1|ATA|I|nonsynonymous,
3	15601851	ENSG00000169814.13	BTD	ENST00000643237.1	human	ATGGCGCATGCGCATATTCAGGGCGGAAGGCGCGCTAAGAGCAGATTT	2	1|ATG|M|nonsynonymous,7|CAG|Q|nonsynonymous,
3	15601851	ENSG00000169814.13	BTD	ENST00000643237.1	chimpanzee	GTGGCGCATGCGCATATTCGGGGCGGAAGGCGCGCTAAGAGCAGATTT	2	1|GTG|V|nonsynonymous,7|CGG|R|nonsynonymous,
3	15601851	ENSG00000169814.13	BTD	ENST00000643237.1	gorilla	GTGGCGCATGCGCATATTCGGGGCGGAAGGCGCGCTAAGAGCAGATTT	2	1|GTG|V|nonsynonymous,7|CGG|R|nonsynonymous,
3	113019646	ENSG00000163608.15	NEPRO	ENST00000383675.6	human	ATG	1	1|ATG|M|nonsynonymous,
3	113019646	ENSG00000163608.15	NEPRO	ENST00000383675.6	chimpanzee	AAG	1	1|AAG|K|nonsynonymous,
3	113019646	ENSG00000163608.15	NEPRO	ENST00000383675.6	gorilla	AAG	1	1|AAG|K|nonsynonymous,
4	44651623	ENSG00000177752.14	YIPF7	ENST00000332990.5	human	ATGGATTTGCTTAAAATTTCTCACACAAAGCTACATTTACTGGAGGATCTTTCTATAAAAAATAAACAGAGG	1	1|ATG|M|nonsynonymous,
4	44651623	ENSG00000177752.14	YIPF7	ENST00000332990.5	chimpanzee	ACGGATTTGCTTAAAATTTCTCACACAAAGCTACATTTACTGGAGGATCTTTCTATAAAAAATAAACAGAGG	1	1|ACG|T|nonsynonymous,
4	44651623	ENSG00000177752.14	YIPF7	ENST00000332990.5	gorilla	ACGGATTTGCTTAAAATTTCTCACACAAAGCTACATTTACTGGAGGATCTTTCTATAAAAAATAAACAGAGG	1	1|ACG|T|nonsynonymous,
4	163473732	ENSG00000151005.4	TKTL2	ENST00000280605.4	human	ATG	1	1|ATG|M|nonsynonymous,
4	163473732	ENSG00000151005.4	TKTL2	ENST00000280605.4	chimpanzee	ATC	1	1|ATC|I|nonsynonymous,
4	163473732	ENSG00000151005.4	TKTL2	ENST00000280605.4	gorilla	ATC	1	1|ATC|I|nonsynonymous,
5	134874428	ENSG00000113621.14	TXNDC15	ENST00000358387.8	human	ATGGTCCCGGCTGCCGGTCGACGACCGCCCCGCGTC	3	1|ATG|M|nonsynonymous,6|GGT|G|nonsynonymous,10|CCC|P|nonsynonymous,
5	134874428	ENSG00000113621.14	TXNDC15	ENST00000358387.8	chimpanzee	GTGGTCCCGGCTGCCTGTCGACGACCGCCCCGCGTC	3	1|GTG|V|nonsynonymous,6|TGT|C|nonsynonymous,10|CCC|P|nonsynonymous,
5	134874428	ENSG00000113621.14	TXNDC15	ENST00000358387.8	gorilla	GTGGTCCCGGCTGCCGGTCGACGACCGGCCCGCGTC	3	1|GTG|V|nonsynonymous,6|GGT|G|nonsynonymous,10|GCC|A|nonsynonymous,
5	157460136	ENSG00000172548.14	NIPAL4	ENST00000435489.6	human	ATGCCGGGTGACTCCTCCCCGGGGACTCTCCCACTCTGGGACGCGTCACTCTCCCCACCCCTGGGTCCGGACCCCGGCGGCTTCTCGCGCGCGAGCCACGCGGGGGACAAGTCGCGGCCACCTGCTCCGGAGCTGGGGAGCCCGGGCGCCGTCCGCCCGCGCGTCGGTTCGTGTGCCCCGGGCCCC	4	1|ATG|M|nonsynonymous,36|GAC|D|nonsynonymous,54|CGC|R|synonymous,56|GGT|G|nonsynonymous,
5	157460136	ENSG00000172548.14	NIPAL4	ENST00000435489.6	chimpanzee	ACGCCGGGTGACTCCTCCCCGGGGACTCTCCCACTCTGGGACGCGTCACTCTCCCCACCCCTGGGTCCGGACCCCGGCGGCTTCTCGCGCGCGAGCCACGCGGGGAACAAGTCGCGGCCACCTGCTCCGGAGCTGGGGAGCCCGGGCGCCGTCCGCCCGCGAGTCGGTTCGTGTGCCCCGGGCCCC	4	1|ACG|T|nonsynonymous,36|AAC|N|nonsynonymous,54|CGA|R|synonymous,56|GGT|G|nonsynonymous,
5	157460136	ENSG00000172548.14	NIPAL4	ENST00000435489.6	gorilla	ACGCCGGGTGACTCCTCCCCGGGGACTCTCCCACTCTGGGACGCGTCACTCTCCCCACCCCTGGGTCCGGACCCCGGCGGCTTCTCGCGCGCGAGCCACGCGGGGAACAAGTCGCGGCCACCTGCTCCGGAGCTGGGGAGCCCGGGCGCCGTCCGCCCGCGAGTCAGTTCGTGTGCCCCGGGCCCC	4	1|ACG|T|nonsynonymous,36|AAC|N|nonsynonymous,54|CGA|R|synonymous,56|AGT|S|nonsynonymous,
6	4135560	ENSG00000198721.12	ECI2	ENST00000380118.7	human	ATGGCG	1	1|ATG|M|nonsynonymous,
6	4135560	ENSG00000198721.12	ECI2	ENST00000380118.7	chimpanzee	CTGGCG	1	1|CTG|L|nonsynonymous,
6	4135560	ENSG00000198721.12	ECI2	ENST00000380118.7	gorilla	CTGGCG	1	1|CTG|L|nonsynonymous,
9	21368009	ENSG00000233816.3	IFNA13	ENST00000610660.1	human	ATG	1	1|ATG|M|nonsynonymous,
9	21368009	ENSG00000233816.3	IFNA13	ENST00000610660.1	chimpanzee	ACG	1	1|ACG|T|nonsynonymous,
9	21368009	ENSG00000233816.3	IFNA13	ENST00000610660.1	gorilla	ACG	1	1|ACG|T|nonsynonymous,
10	17129765	ENSG00000107611.15	CUBN	ENST00000377833.9	human	ATG	1	1|ATG|M|nonsynonymous,
10	17129765	ENSG00000107611.15	CUBN	ENST00000377833.9	chimpanzee	GTG	1	1|GTG|V|nonsynonymous,
10	17129765	ENSG00000107611.15	CUBN	ENST00000377833.9	gorilla	GTG	1	1|GTG|V|nonsynonymous,
11	66593014	ENSG00000182791.5	CCDC87	ENST00000333861.5	human	ATG	1	1|ATG|M|nonsynonymous,
11	66593014	ENSG00000182791.5	CCDC87	ENST00000333861.5	chimpanzee	AAG	1	1|AAG|K|nonsynonymous,
11	66593014	ENSG00000182791.5	CCDC87	ENST00000333861.5	gorilla	AAG	1	1|AAG|K|nonsynonymous,
11	69295355	ENSG00000172927.8	MYEOV	ENST00000308946.3	human	ATGGCCCTCAGAATCTGCGTCACATACACCCCAGCTCTCCCGATAGGTCTCTGCACTCGCTGTTGCCTCTGCCTGGAACAGTCTCCCTCCTGGTGTCATTGTCTCCGTGGTGTGTCCTTCCTGACCTTCCACCTCCACCAGTCTGTCCCCCTTGGGGACAGGGACTCGTTGCTC	6	1|ATG|M|nonsynonymous,9|TAC|Y|nonsynonymous,11|CCA|P|nonsynonymous,14|CCG|P|synonymous,36|CGT|R|nonsynonymous,56|TCG|S|nonsynonymous,
11	69295355	ENSG00000172927.8	MYEOV	ENST00000308946.3	chimpanzee	GTGGCCCTCAGAATCTGCGTCACATACACCCCAGCTCTCCCGATAGGTCTCTGCACTCGCTGTTGCCTCTGCCTGGAACAGTCTCCCTCCTGGTGTCATTGTCTCCGTGGTGTGTCCTTCCTGACCTTCCACCTCCACCAGTCTGTCCCCCTTGGGGACAGGGACTCGTTGCTC	6	1|GTG|V|nonsynonymous,9|TAC|Y|nonsynonymous,11|CCA|P|nonsynonymous,14|CCG|P|synonymous,36|CGT|R|nonsynonymous,56|TCG|S|nonsynonymous,
11	69295355	ENSG00000172927.8	MYEOV	ENST00000308946.3	gorilla	GTGGCCCTCAGAATCTGCGTCACACACACCCTAGCTCTCCCCATAGGTCTCTGCACTCGCTGTTGCCTCTGCCTGGAACAGTCTCCCTCCTGGTGTCATTGTCTCTGTGGTGTGTCCTTCCTGACCTTCCACCTCCACCAGTCTGTCCCCCTTGGGGACAGGGACTTGTTGCTC	6	1|GTG|V|nonsynonymous,9|CAC|H|nonsynonymous,11|CTA|L|nonsynonymous,14|CCC|P|synonymous,36|TGT|C|nonsynonymous,56|TTG|L|nonsynonymous,
12	103587479	ENSG00000136011.15	STAB2	ENST00000388887.7	human	ATG	1	1|ATG|M|nonsynonymous,
12	103587479	ENSG00000136011.15	STAB2	ENST00000388887.7	chimpanzee	ATC	1	1|ATC|I|nonsynonymous,
12	103587479	ENSG00000136011.15	STAB2	ENST00000388887.7	gorilla	ATC	1	1|ATC|I|nonsynonymous,
17	51154374	ENSG00000239672.7	NME1	ENST00000480143.5	human	ATGGTGCTACTGTCTACTTTAGGGATCGTCTTTCAAGGCGAGGGGCCTCCTATCTCAAGCTGTGATACAGGAACC	3	1|ATG|M|nonsynonymous,9|ATC|I|nonsynonymous,24|GGA|G|synonymous,
17	51154374	ENSG00000239672.7	NME1	ENST00000480143.5	chimpanzee	GTGGTGCTACTGTCTACTTTAGGGATCGTCTTTCAAGGCGAGGGGCCTCCTATCTCAAGCTGTGATACAGGGACC	3	1|GTG|V|nonsynonymous,9|ATC|I|nonsynonymous,24|GGG|G|synonymous,
17	51154374	ENSG00000239672.7	NME1	ENST00000480143.5	gorilla	GTGGTGCTACTGTCTACTTTAGGGATGGTCTTTCAAGGCGAGGGGCCTCCTATCTCAAGCTGTGATACAGGGACC	3	1|GTG|V|nonsynonymous,9|ATG|M|nonsynonymous,24|GGG|G|synonymous,
17	58692644	ENSG00000108384.15	RAD51C	ENST00000583539.5	human	ATGCGCGGGAAGACGTTCCGCTTTGAA	1	1|ATG|M|nonsynonymous,
17	58692644	ENSG00000108384.15	RAD51C	ENST00000583539.5	chimpanzee	GTGCGCGGGAAGACGTTCCGCTTTGAA	1	1|GTG|V|nonsynonymous,
17	58692644	ENSG00000108384.15	RAD51C	ENST00000583539.5	gorilla	GTGCGCGGGAAGACGTTCCGCTTTGAA	1	1|GTG|V|nonsynonymous,
19	8308290	ENSG00000167775.11	CD320	ENST00000537716.6	human	ATGAGCGGCGGTTGG	1	1|ATG|M|nonsynonymous,
19	8308290	ENSG00000167775.11	CD320	ENST00000537716.6	chimpanzee	TTGAGCGGCGGTTGG	1	1|TTG|L|nonsynonymous,
19	8308290	ENSG00000167775.11	CD320	ENST00000537716.6	gorilla	TTGAGCGGCGGTTGG	1	1|TTG|L|nonsynonymous,
19	21397239	ENSG00000196268.11	ZNF493	ENST00000599461.1	human	ATGCCAGGACCCCCTGAAAGCCTAGAC	2	1|ATG|M|nonsynonymous,9|GAC|D|nonsynonymous,
19	21397239	ENSG00000196268.11	ZNF493	ENST00000599461.1	chimpanzee	ACGCCAGGACCCCCTGAAAGCCTAGAA	2	1|ACG|T|nonsynonymous,9|GAA|E|nonsynonymous,
19	21397239	ENSG00000196268.11	ZNF493	ENST00000599461.1	gorilla	ACGCCAGGACCCCCTGAAAGCCTAGAA	2	1|ACG|T|nonsynonymous,9|GAA|E|nonsynonymous,
19	23395353	ENSG00000167232.14	ZNF91	ENST00000397082.2	human	ATGCCAGGAACCCCTGGAAGCCTAGAA	1	1|ATG|M|nonsynonymous,
19	23395353	ENSG00000167232.14	ZNF91	ENST00000397082.2	chimpanzee	ACGCCAGGAACCCCTGGAAGCCTAGAA	1	1|ACG|T|nonsynonymous,
19	23395353	ENSG00000167232.14	ZNF91	ENST00000397082.2	gorilla	ACGCCAGGAACCCCTGGAAGCCTAGAA	1	1|ACG|T|nonsynonymous,
20	3237677	ENSG00000088836.13	SLC4A11	ENST00000380056.7	human	ATGAGCCAGGTCGGGGGGCGGGGAGACAGGTGCACACAGGAGGTCCAGGGCTTGGTCCATGGGGCTGGTGACCTTTCTGCTTCCCTTGCAGAAAACTCTCCCACC	3	1|ATG|M|nonsynonymous,20|CAT|H|nonsynonymous,26|TCT|S|synonymous,
20	3237677	ENSG00000088836.13	SLC4A11	ENST00000380056.7	chimpanzee	ATCAGCCAGGTCGGGGGGCGGGGAGACAGGTGCACACAGGAGGTCCAGGGCTTGGTCCATGGGGCTGGTGACCTTTCCGCTTCCCTTGCAGAAAACTCTCCCACC	3	1|ATC|I|nonsynonymous,20|CAT|H|nonsynonymous,26|TCC|S|synonymous,
20	3237677	ENSG00000088836.13	SLC4A11	ENST00000380056.7	gorilla	ATCAGCCAGGTCGGGGGGCGGGGAGACAGGTGCACACAGGAGGTCCAGGGCTTGGTCCGTGGGGCTGGTGACCTTTCGGCTTCCCTTGCAGAAAACTCTCCCACC	3	1|ATC|I|nonsynonymous,20|CGT|R|nonsynonymous,26|TCG|S|synonymous,
20	46512102	ENSG00000198185.11	ZNF334	ENST00000347606.8	human	ATGAAA	1	1|ATG|M|nonsynonymous,
20	46512102	ENSG00000198185.11	ZNF334	ENST00000347606.8	chimpanzee	CTGAAA	1	1|CTG|L|nonsynonymous,
20	46512102	ENSG00000198185.11	ZNF334	ENST00000347606.8	gorilla	CTGAAA	1	1|CTG|L|nonsynonymous,
X	49304860	ENSG00000215274.5	GAGE10	ENST00000407599.3	human	ATGAGTTGGCGAGGAAGATCGACCTATCGGCCTAGACCAAGACGCTACGTAGAGCCCCCTGAA	7	1|ATG|M|nonsynonymous,5|GGA|G|nonsynonymous,11|CCT|P|nonsynonymous,15|CGC|R|nonsynonymous,16|TAC|Y|synonymous,18|GAG|E|nonsynonymous,19|CCC|P|synonymous,
X	49304860	ENSG00000215274.5	GAGE10	ENST00000407599.3	chimpanzee	GTGAGTTGGCGATTAAGATCGACCTATCGGTCTAGACCAAGACTCTATGTAGAGCCTCCTGAA	7	1|GTG|V|nonsynonymous,5|TTA|L|nonsynonymous,11|TCT|S|nonsynonymous,15|CTC|L|nonsynonymous,16|TAT|Y|synonymous,18|GAG|E|nonsynonymous,19|CCT|P|synonymous,
X	49304860	ENSG00000215274.5	GAGE10	ENST00000407599.3	gorilla	GTGAGTTGGCGAGGAAGATCGACCTATCGGTCTAGACCAAGACTCTATGTACAGCCTCCTGAA	7	1|GTG|V|nonsynonymous,5|GGA|G|nonsynonymous,11|TCT|S|nonsynonymous,15|CTC|L|nonsynonymous,16|TAT|Y|synonymous,18|CAG|Q|nonsynonymous,19|CCT|P|synonymous,
X	153470587	ENSG00000213397.10	HAUS7	ENST00000370211.8	human	ATGGGCGGGGCGCGGCTCGGAGCGCGAAAC	1	1|ATG|M|nonsynonymous,
X	153470587	ENSG00000213397.10	HAUS7	ENST00000370211.8	chimpanzee	GTGGGCGGGGCGCGGCTCGGAGCGCGAAAC	1	1|GTG|V|nonsynonymous,
X	153470587	ENSG00000213397.10	HAUS7	ENST00000370211.8	gorilla	GTGGGCGGGGCGCGGCTCGGAGCGCGAAAC	1	1|GTG|V|nonsynonymous,
